# Supplementary material for: Metatranscriptomics as a tool to identify fungal species and subspecies in mixed communities – a proof of concept under laboratory conditions
Source: IMA Fungus. 2019 Aug 8;10:12. doi: 10.1186/s43008-019-0012-8 (PMC7184889; doi:10.1186/s43008-019-0012-8)
Supplement: Supplementary file 1 — Table S1. Metadata of the strains used to construct the mock fungal community, including genome size and protein count. Table S2. Mapping results. Table S3. Classification of transcripts at subspecies level in the Cryptococcus gattii / C. neoformans species complex. (XLSX 3006 kb) [file 43008_2019_12_MOESM1_ESM.xlsx]

## Sheet: S1. Genome sizes
Table S1. Metadata of the strains used to construct the mock fungal community. WM refers to the Westmead Mycology Culture Collection.
Genome size and protein count of the fungal species included in the mock metatranscriptome community are given.
Fungal Isolates	WM strain number	Other Collection Numbers	Strain source	Genome size (Mb)	Protein count	Strain used for genome size estimate	Strain used for protein count	Genome size source	Protein count source
[Candida] auris	WM 229	CBS 562	Clinical	12.1	5382	B11220	B11220	Muñoz et al. BioRxiv http://dx.doi.org/10.1101/299917	NCBI
[Candida] glabrata	WM 17.110	-	Clinical	12.3	5213	CBS138	CBS138	Fungal Genome Size Database	NCBI
Candida albicans	WM 13.101	-	Veterinary (Cat)	14	5752	WO-1	WO-1	Fungal Genome Size Database	NCBI
Candida dubliniensis	WM 606	CBS 7988	Clinical	14.61	5859	CD36	CD36	Fungal Genome Size Database	NCBI
Candida orthopsilosis	WM 03.136	-	Clinical	13.27	5678	B8441	Co 90-125	NCBI	NCBI
Candida tropicalis	WM 17.08	-	Clinical	15	6254	CBS 94	MYA-3404	Fungal Genome Size Database	NCBI
Clavispora lusitaniae	WM 14.04	-	Clinical	16	5736	ATCC 42720	ATCC 42720	Fungal Genome Size Database	NCBI
Cryptococcus gattii (VGI)	WM 276	TCS-SC1	Environmental	20	6561	WM276	WM276	Fungal Genome Size Database	NCBI
Cryptococcus neoformans var. grubii H99	WM 851	ATCC 208821 | GC-H99	Clinical	20	7826	H99	H99	Fungal Genome Size Database	NCBI
Cryptococcus neoformans var. neoformans B-3501A	WM 01.133	B 3501A	Laboratory strain	18.5	13156	3501A	3501A	Loftus et al. 2005	NCBI
Cryptococcus neoformans var. neoformans JEC21	WM 01.127	JEC 21	Laboratory strain	19.05	6863	JEC21	JEC21	Fungal Genome Size Database	NCBI
Debaryomyces hansenii	WM 36	CBS 767 T	Environmental	12.2	6286	CBS767	CBS767	Fungal Genome Size Database	NCBI
Pichia kudriavzevi (Candida krusei)	WM 14	CBS 573 T	Clinical	16	5270	NA	Multiple	Fungal Genome Size Database	NCBI
Pichia membranifaciens	WM 46	CBS 107 T	Environmental	11.5	5542	NA	NRRL Y-2026	Fungal Genome Size Database	NCBI
Saccharomyces cerevisiae	WM 318	-	Environmental	12.06	6002	S288C	S288C	Fungal Genome Size Database	NCBI
Schizosaccharomyces pombe	WM 72	CBS 356	Environmental	12.5	5132	972h-	972h-	Fungal Genome Size Database	NCBI
Yarrowia lipolytica	WM 63	CBS 599	Environmental	20.5	6472	CLIB122	CLIB122	Fungal Genome Size Database	NCBI

## Sheet: S2. Mappping
Table S2. Mapping results. Output of KMA (Clausen et al. 2018) and ranked taxonomic classification (based on NCBI's taxid) are given.
KMA_Closest_match	Template_length	Template_Identity	Template_Coverage	Query_Identity	Query_Coverage	Depth	p_value	Kingdom	Phylum	Class	Order	Family	Genus	Species
5476|Z12822.1 C.albicans gene for translation elongation factor 3	4192	40.86	42.75	95.59	233.93	1.46	1e-26	Fungi	Ascomycota	Saccharomycetes	Saccharomycetales	Debaryomycetaceae	Candida	Candida albicans
5482|X54875.1 C. tropicalis gene for vacuolar ATPase subunit b	2644	80.11	84.19	95.15	118.78	2.28	1e-26	Fungi	Ascomycota	Saccharomycetes	Saccharomycetales	Debaryomycetaceae	Candida	Candida tropicalis
4909|X57957.1 Issatchenkia orientalis (yeast) GSTY2 mRNA for glutathione S-transferase Y-2	658	62.16	72.49	85.74	137.95	1.84	1e-26	Fungi	Ascomycota	Saccharomycetes	Saccharomycetales	Pichiaceae	Pichia	Pichia kudriavzevii
5476|M74075.1 Candida albicans adenosine triphosphatase (PMA1) gene, complete cds	3251	28.85	30.27	95.33	330.39	0.64	1e-26	Fungi	Ascomycota	Saccharomycetes	Saccharomycetales	Debaryomycetaceae	Candida	Candida albicans
5476|L08824.1 Candida albicans corticosteroid-binding protein (CBP1) gene, complete cds	3664	54.75	56.14	97.52	178.12	0.64	1e-26	Fungi	Ascomycota	Saccharomycetes	Saccharomycetales	Debaryomycetaceae	Candida	Candida albicans
5476|M94160.1 Candida albicans cell division cycle protein (CDC25) gene, complete cds	6043	44.65	46.86	95.27	213.38	0.77	1e-26	Fungi	Ascomycota	Saccharomycetes	Saccharomycetales	Debaryomycetaceae	Candida	Candida albicans
5482|M35199.1 C.tropicalis NADPH-cytochrome P450 reductase gene, complete cds	2990	81.54	81.91	99.55	122.09	2.63	1e-26	Fungi	Ascomycota	Saccharomycetes	Saccharomycetales	Debaryomycetaceae	Candida	Candida tropicalis
5476|M83991.1 Candida albicans unknown gene	2011	54.3	55.05	98.64	181.66	2.17	1e-26	Fungi	Ascomycota	Saccharomycetes	Saccharomycetales	Debaryomycetaceae	Candida	Candida albicans
5476|M94674.1 Candida albicans alpha-glucosidase mRNA, complete cds	2520	39.88	40.48	98.53	247.06	0.4	1e-26	Fungi	Ascomycota	Saccharomycetes	Saccharomycetales	Debaryomycetaceae	Candida	Candida albicans
5482|M63258.1 Candida tropicalis cytochrome P-450-alk2 (CYP52A2) and cytochrome P-450-alk1 (CYP52A1) genes, complete cds	5745	30.22	30.27	99.83	330.36	0.59	1e-26	Fungi	Ascomycota	Saccharomycetes	Saccharomycetales	Debaryomycetaceae	Candida	Candida tropicalis
5476|M87288.1 Candida albicans repeat element RPS1 genomic sequence	2114	46.64	48.44	96.29	206.45	0.48	1e-26	Fungi	Ascomycota	Saccharomycetes	Saccharomycetales	Debaryomycetaceae	Candida	Candida albicans
36911|M55526.1 Candida lusitaniae small ribosomal subunit RNA gene sequence_x0001_JN941111.1 Clavispora lusitaniae strain WM 18 18S ribosomal RNA (SSU) gene, partial sequence	1759	60.89	64.35	94.61	155.39	0.89	1e-26	Fungi	Ascomycota	Saccharomycetes	Saccharomycetales	Metschnikowiaceae	Clavispora	Clavispora lusitaniae
5476|M76586.1 Candida albicans zinc finger protein (ZNF1) gene, complete cds	1309	73.57	76.7	95.92	130.38	0.77	1e-26	Fungi	Ascomycota	Saccharomycetes	Saccharomycetales	Debaryomycetaceae	Candida	Candida albicans
4932|J01354.1 yeast (s.cerevisiae) ribosomal operon spacer including 18s rrna start	381	50.39	52.76	95.52	189.55	0.53	1e-26	Fungi	Ascomycota	Saccharomycetes	Saccharomycetales	Saccharomycetaceae	Saccharomyces	Saccharomyces cerevisiae
4952|M37309.1 Y.lipolytica beta-isopropylmalate dehydrogenase (LEU2) gene	2810	43.02	43.67	98.53	229.01	0.59	1e-26	Fungi	Ascomycota	Saccharomycetes	Saccharomycetales	Dipodascaceae	Yarrowia	Yarrowia lipolytica
4952|M91598.1 Yarrowia lipolytica 3-phosphoglycerate kinase (PGK1) gene, complete cds	3161	52.58	55.55	94.65	180.01	0.94	1e-26	Fungi	Ascomycota	Saccharomycetes	Saccharomycetales	Dipodascaceae	Yarrowia	Yarrowia lipolytica
4952|M34929.1 Y.lipolytica saccharopine dehydrogenase (LYS5) gene, complete cds	2569	49.24	50.14	98.21	199.46	1.14	1e-26	Fungi	Ascomycota	Saccharomycetes	Saccharomycetales	Dipodascaceae	Yarrowia	Yarrowia lipolytica
4952|M23353.1 Y.lipolytica alkaline extracellular protease (XPR2) gene, complete cds	2966	51.05	52.06	98.06	192.1	3.17	1e-26	Fungi	Ascomycota	Saccharomycetes	Saccharomycetales	Dipodascaceae	Yarrowia	Yarrowia lipolytica
5478|M69146.1 Torulopsis glabrata metal-activated transcription factor (amt1) gene, complete cds	1639	63.64	64.55	98.58	154.91	1.75	1e-26	Fungi	Ascomycota	Saccharomycetes	Saccharomycetales	Saccharomycetaceae	Nakaseomyces	[Candida] glabrata
5478|J05133.1 C.glabrata (yeast) metallothionein I (MTI) gene, complete cds	765	56.47	65.1	86.75	153.61	0.65	1e-26	Fungi	Ascomycota	Saccharomycetes	Saccharomycetales	Saccharomycetaceae	Nakaseomyces	[Candida] glabrata
5478|J05134.1 C.glabrata (yeast) metallothionein II (MTI) gene, complete cds	736	56.66	62.36	90.85	160.35	1.66	1e-26	Fungi	Ascomycota	Saccharomycetes	Saccharomycetales	Saccharomycetaceae	Nakaseomyces	[Candida] glabrata
5478|J05398.1 C.glabrata metallothionein (MTII) gene, complete cds	1257	41.05	42.32	96.99	236.28	0.42	1e-26	Fungi	Ascomycota	Saccharomycetes	Saccharomycetales	Saccharomycetaceae	Nakaseomyces	[Candida] glabrata
5476|D13454.1 Candida albicans CACHS3 gene for chitin synthase III	4610	74.99	75.9	98.8	131.75	1.36	1e-26	Fungi	Ascomycota	Saccharomycetes	Saccharomycetales	Debaryomycetaceae	Candida	Candida albicans
5476|S75352.1 Candida albicans putative zinc finger protein Suc1 (suc1) gene, complete cds	2292	54.58	54.71	99.76	182.78	0.57	1e-26	Fungi	Ascomycota	Saccharomycetes	Saccharomycetales	Debaryomycetaceae	Candida	Candida albicans
13370|X64821.1 B.naardenensis mitochondrial DNA for cytochrome oxidase subunit 2	747	59.97	68.01	88.19	147.05	1.19	1e-26	Fungi	Ascomycota	Saccharomycetes	Saccharomycetales	Pichiaceae	Brettanomyces	Brettanomyces naardenensis
5476|L16227.1 Candida albicans D-arabinitol dehydrogenase (ArDH) gene, complete cds	1614	61.15	61.21	99.9	163.36	0.61	1e-26	Fungi	Ascomycota	Saccharomycetes	Saccharomycetales	Debaryomycetaceae	Candida	Candida albicans
5476|L12045.1 Candida albicans cyclic nucleotide phosphodiesterase (PDE1) gene, complete cds	1867	28.55	29.89	95.52	334.59	0.36	1e-26	Fungi	Ascomycota	Saccharomycetes	Saccharomycetales	Debaryomycetaceae	Candida	Candida albicans
5478|L13661.1 Candida glabrata orotidine-5'-phosphate decarboxylase gene, complete cds	1021	61.9	63.37	97.68	157.81	0.65	1e-26	Fungi	Ascomycota	Saccharomycetes	Saccharomycetales	Saccharomycetaceae	Nakaseomyces	[Candida] glabrata
5482|U00675.1 Candida tropicalis D-arabinitol dehydrogenase (ARD) gene, complete cds	1166	81.22	87.56	92.75	114.2	2.73	1e-26	Fungi	Ascomycota	Saccharomycetes	Saccharomycetales	Debaryomycetaceae	Candida	Candida tropicalis
5476|X74952.1 C.albicans FAS1 (fatty acid synthetase) gene	6502	63.66	67.12	94.84	148.99	1.36	1e-26	Fungi	Ascomycota	Saccharomycetes	Saccharomycetales	Debaryomycetaceae	Candida	Candida albicans
5482|U02877.1 Candida tropicalis vacuolar ATPase subunit c gene, complete cds	1386	46.39	51.95	89.31	192.5	0.61	1e-26	Fungi	Ascomycota	Saccharomycetes	Saccharomycetales	Debaryomycetaceae	Candida	Candida tropicalis
5476|U13233.1 Candida albicans saccharopine dehydrogenase (LYS1) gene, complete cds	1750	51.83	56.29	92.08	177.66	0.73	1e-26	Fungi	Ascomycota	Saccharomycetes	Saccharomycetales	Debaryomycetaceae	Candida	Candida albicans
5476|X82024.1 C.albicans PMI1 gene	1621	64.84	69.15	93.76	144.6	0.72	1e-26	Fungi	Ascomycota	Saccharomycetes	Saccharomycetales	Debaryomycetaceae	Candida	Candida albicans
5480|U26898.1 Candida parapsilosis isolate f23 28S rRNA gene, partial sequence	211	83.41	85.31	97.78	117.22	0.85	1e-26	Fungi	Ascomycota	Saccharomycetes	Saccharomycetales	Debaryomycetaceae	Candida	Candida parapsilosis
5482|X88899.1 C.tropicalis CDC55 gene	2055	92.17	95.62	96.39	104.58	2.05	1e-26	Fungi	Ascomycota	Saccharomycetes	Saccharomycetales	Debaryomycetaceae	Candida	Candida tropicalis
9606|Z57001.1 H.sapiens CpG island DNA genomic Mse1 fragment, clone 157c12, reverse read cpg157c12.rt1a	248	78.23	81.85	95.57	122.17	0.82	1e-26	Metazoa	Chordata	Mammalia	Primates	Hominidae	Homo	Homo sapiens
4952|Z50154.1 Y.lipolytica DNA for Sls1 gene	1970	29.44	32.08	91.77	311.71	0.82	1e-26	Fungi	Ascomycota	Saccharomycetes	Saccharomycetales	Dipodascaceae	Yarrowia	Yarrowia lipolytica
4952|U40563.1 Yarrowia lipoytica ATP-PR transferase (HIS1) gene, complete cds	1469	73.11	75.02	97.46	133.3	1.1	1e-26	Fungi	Ascomycota	Saccharomycetes	Saccharomycetales	Dipodascaceae	Yarrowia	Yarrowia lipolytica
5476|U32627.1 Candida albicans ubiquitin precursor (CaUBI1) mRNA, complete cds	799	42.18	50.81	83	196.8	0.77	1e-26	Fungi	Ascomycota	Saccharomycetes	Saccharomycetales	Debaryomycetaceae	Candida	Candida albicans
5476|U35070.1 Candida albicans integrin-like protein alpha Int1p (alpha INT1) gene, complete cds	5194	24.68	25.7	96.03	389.06	0.26	1e-26	Fungi	Ascomycota	Saccharomycetes	Saccharomycetales	Debaryomycetaceae	Candida	Candida albicans
4952|U42418.1 Yarrowia lipolytica signal recognition particle Srp54p (SRP54) gene, complete cds	2458	37.31	39.67	94.05	252.1	0.4	1e-26	Fungi	Ascomycota	Saccharomycetes	Saccharomycetales	Dipodascaceae	Yarrowia	Yarrowia lipolytica
5476|U44747.1 Candida albicans adhesion and aggregation mediating surface antigen (AAF1) gene, complete cds	2913	62.24	63.27	98.37	158.06	0.93	1e-26	Fungi	Ascomycota	Saccharomycetes	Saccharomycetales	Debaryomycetaceae	Candida	Candida albicans
5476|U57896.1 Candida albicans cytochrome C gene (CYC1) gene, complete cds	890	49.55	50.11	98.88	199.55	0.5	1e-26	Fungi	Ascomycota	Saccharomycetes	Saccharomycetales	Debaryomycetaceae	Candida	Candida albicans
5476|D85862.1 Candida albicans DNA for Rbf1, complete cds	3413	28.89	30.35	95.17	329.44	0.39	1e-26	Fungi	Ascomycota	Saccharomycetes	Saccharomycetales	Debaryomycetaceae	Candida	Candida albicans
5482|M64984.1 Candida tropicalis open reading frame DNA sequence	5006	65.52	71.07	92.19	140.7	3.29	1e-26	Fungi	Ascomycota	Saccharomycetes	Saccharomycetales	Debaryomycetaceae	Candida	Candida tropicalis
5478|L78130.1 Candida glabrata serine/threonine protein kinase (SNF1) gene homologue, complete cds	2184	27.98	29.21	95.77	342.32	0.29	1e-26	Fungi	Ascomycota	Saccharomycetes	Saccharomycetales	Saccharomycetaceae	Nakaseomyces	[Candida] glabrata
5476|L78129.1 Candida albicans serine/threonine protein kinase (SNF1) gene, complete cds	2351	36.62	37.26	98.29	268.38	1.1	1e-26	Fungi	Ascomycota	Saccharomycetes	Saccharomycetales	Debaryomycetaceae	Candida	Candida albicans
4952|U63136.1 Yarrowia lipolytica heat shock 70 protein Kar2p/BiP homolog (KAR2) gene, complete cds	2569	74.31	77.35	96.07	129.29	1.07	1e-26	Fungi	Ascomycota	Saccharomycetes	Saccharomycetales	Dipodascaceae	Yarrowia	Yarrowia lipolytica
5476|U63642.1 Candida albicans Mnn9p (MNN9) gene, complete cds	2131	54.86	55.37	99.07	180.59	0.55	1e-26	Fungi	Ascomycota	Saccharomycetes	Saccharomycetales	Debaryomycetaceae	Candida	Candida albicans
5476|U69606.1 Candida albicans phosphoribosylaminoimidazole carboxylase (ADE2) gene, complete cds	2158	65.11	68.26	95.38	146.5	0.68	1e-26	Fungi	Ascomycota	Saccharomycetes	Saccharomycetales	Debaryomycetaceae	Candida	Candida albicans
5476|D88252.1 Candida albicans DNA for squalene epoxidase, complete cds	1926	88.32	90.86	97.2	110.06	2.28	1e-26	Fungi	Ascomycota	Saccharomycetes	Saccharomycetales	Debaryomycetaceae	Candida	Candida albicans
5476|U72980.1 Candida albicans Map kinase kinase (STE7) gene, complete cds	2602	50.96	53.04	96.09	188.55	0.53	1e-26	Fungi	Ascomycota	Saccharomycetes	Saccharomycetales	Debaryomycetaceae	Candida	Candida albicans
5476|U61975.1 Candida albicans phosphatidylinositol/phosphatidylcholine transfer protein Sec14p (SEC14) mRNA, complete cds	1186	45.95	50.34	91.29	198.66	1.15	1e-26	Fungi	Ascomycota	Saccharomycetes	Saccharomycetales	Debaryomycetaceae	Candida	Candida albicans
5476|U53216.1 Candida albicans 3-deoxy-D-arabinoheptulosonate-7-phosphate synthase (ARO4) gene, complete cds	2184	55.86	57.05	97.91	175.28	0.67	1e-26	Fungi	Ascomycota	Saccharomycetes	Saccharomycetales	Debaryomycetaceae	Candida	Candida albicans
5476|D88490.1 Candida albicans mRNA for CaKRE6, complete cds	2670	52.58	54.83	95.9	182.38	0.88	1e-26	Fungi	Ascomycota	Saccharomycetes	Saccharomycetales	Debaryomycetaceae	Candida	Candida albicans
5476|D88491.1 Candida albicans mRNA for CaSKN1, complete cds	2390	94.02	98.37	95.58	101.66	1.75	1e-26	Fungi	Ascomycota	Saccharomycetes	Saccharomycetales	Debaryomycetaceae	Candida	Candida albicans
5476|AB003310.1 Candida albicans DNA for chitin synthase regulatory factor, complete cds	4533	50.72	50.98	99.48	196.15	0.53	1e-26	Fungi	Ascomycota	Saccharomycetes	Saccharomycetales	Debaryomycetaceae	Candida	Candida albicans
5476|AF000120.1 Candida albicans tRNA splicing protein (SPL1) gene, complete cds	2071	73.1	74.65	97.93	133.96	1.07	1e-26	Fungi	Ascomycota	Saccharomycetes	Saccharomycetales	Debaryomycetaceae	Candida	Candida albicans
5476|D84472.1 Candida albicans DNA for translation initiation factor, complete cds	1901	36.61	37.09	98.72	269.65	0.37	1e-26	Fungi	Ascomycota	Saccharomycetes	Saccharomycetales	Debaryomycetaceae	Candida	Candida albicans
5476|AF005741.1 Candida albicans transcriptional repressor TUP1 (TUP1) gene, complete cds	2272	67.74	75.75	89.42	132.02	1.61	1e-26	Fungi	Ascomycota	Saccharomycetes	Saccharomycetales	Debaryomycetaceae	Candida	Candida albicans
5476|U87970.1 Candida albicans cell division control protein 42 homolog gene, complete cds	1041	65.23	67.44	96.72	148.29	0.67	1e-26	Fungi	Ascomycota	Saccharomycetes	Saccharomycetales	Debaryomycetaceae	Candida	Candida albicans
222523|Y11170.1 B.cereus bc541a gene, partial	842	52.26	52.49	99.55	190.5	0.52	1e-26	Bacteria	Firmicutes	Bacilli	Bacillales	Bacillaceae	Bacillus	Bacillus cereus
5476|U69696.1 Candida albicans Sec65 (SEC65) gene, complete cds, and Ura5 (URA5) gene, partial cds	1283	27.12	27.75	97.75	360.39	0.28	1e-26	Fungi	Ascomycota	Saccharomycetes	Saccharomycetales	Debaryomycetaceae	Candida	Candida albicans
5207|U62929.1 Filobasidiella neoformans multidrug resistance protein 1 (mdr1) mRNA, complete cds_x0001_DQ903909.1 Cryptococcus neoformans var. grubii strain CDC551 multidrug efflux pump (MDR1) mRNA, complete cds	4227	39.37	40.38	97.48	247.63	0.4	1e-26	Fungi	Basidiomycota	Tremellomycetes	Tremellales	Cryptococcaceae	Cryptococcus	Cryptococcus neoformans
5476|U95549.1 Candida albicans TATA-binding protein (TBP) gene, complete cds	1059	36.92	37.77	97.75	264.75	0.74	1e-26	Fungi	Ascomycota	Saccharomycetes	Saccharomycetales	Debaryomycetaceae	Candida	Candida albicans
5476|D86430.1 Candida albicans gene for CaRho1, complete cds	779	90.37	95.89	94.24	104.28	1.23	1e-26	Fungi	Ascomycota	Saccharomycetes	Saccharomycetales	Debaryomycetaceae	Candida	Candida albicans
5480|AB010636.1 Candida parapsilosis gene for SADH, complete cds	1864	77.15	78.81	97.89	126.89	1.68	1e-26	Fungi	Ascomycota	Saccharomycetes	Saccharomycetales	Debaryomycetaceae	Candida	Candida parapsilosis
4952|U75447.1 Yarrowia lipolytica P-type calcium ATPase (SCA1) gene, complete cds	4189	29.46	30.7	95.96	325.74	0.92	1e-26	Fungi	Ascomycota	Saccharomycetes	Saccharomycetales	Dipodascaceae	Yarrowia	Yarrowia lipolytica
5476|AB006362.1 Candida albicans CaSLN1 gene, complete cds	4807	71.79	76.47	93.88	130.77	1.14	1e-26	Fungi	Ascomycota	Saccharomycetes	Saccharomycetales	Debaryomycetaceae	Candida	Candida albicans
5476|AB006363.1 Candida albicans CaNIK1 gene, complete cds	4317	58	58.42	99.29	171.17	1.84	1e-26	Fungi	Ascomycota	Saccharomycetes	Saccharomycetales	Debaryomycetaceae	Candida	Candida albicans
5480|Y14704.1 Candida parapsilosis GAL1 gene	2980	54.83	55.03	99.63	181.71	0.56	1e-26	Fungi	Ascomycota	Saccharomycetes	Saccharomycetales	Debaryomycetaceae	Candida	Candida parapsilosis
5476|AF046872.1 Candida albicans Cu,Zn-superoxide dismutase (sod1) gene, complete cds	1592	49.43	56.78	87.06	176.11	0.74	1e-26	Fungi	Ascomycota	Saccharomycetes	Saccharomycetales	Debaryomycetaceae	Candida	Candida albicans
5476|Y17007.1 Candida albicans PDC2 gene	3060	50.72	52.68	96.28	189.83	0.63	1e-26	Fungi	Ascomycota	Saccharomycetes	Saccharomycetales	Debaryomycetaceae	Candida	Candida albicans
5476|U87956.1 Candida albicans agglutinin-like protein (ALS3) gene, complete cds	3360	28.21	28.84	97.83	346.75	0.46	1e-26	Fungi	Ascomycota	Saccharomycetes	Saccharomycetales	Debaryomycetaceae	Candida	Candida albicans
5478|AF069746.1 Candida glabrata actin gene, complete cds	2080	77.98	83.46	93.43	119.82	1.64	1e-26	Fungi	Ascomycota	Saccharomycetes	Saccharomycetales	Saccharomycetaceae	Nakaseomyces	[Candida] glabrata
51657|Z78433.1 K.delphensis U3F snoRNA gene (intron; 569 bp)	580	92.76	103.79	89.37	96.35	2.17	1e-26	Fungi	Ascomycota	Saccharomycetes	Saccharomycetales	Saccharomycetaceae	Nakaseomyces	Nakaseomyces delphensis
4911|Z78437.1 K.marxianus U3Kf gene	334	37.72	44.01	85.71	227.21	0.44	1e-26	Fungi	Ascomycota	Saccharomycetes	Saccharomycetales	Saccharomycetaceae	Kluyveromyces	Kluyveromyces marxianus
5476|Y16834.1 Candida albicans HGT1 gene	3288	43.34	45.26	95.77	220.97	0.79	1e-26	Fungi	Ascomycota	Saccharomycetes	Saccharomycetales	Debaryomycetaceae	Candida	Candida albicans
5478|AF030388.1 Candida glabrata aminoimidazole ribonucleotide carboxylase (ADE2) gene, complete cds	2193	71.68	75.1	95.45	133.15	1.26	1e-26	Fungi	Ascomycota	Saccharomycetes	Saccharomycetales	Saccharomycetaceae	Nakaseomyces	[Candida] glabrata
5476|AF080221.1 Candida albicans mycelial surface antigen precursor (CSA1) gene, complete cds	4291	33.44	35	95.54	285.69	0.88	1e-26	Fungi	Ascomycota	Saccharomycetes	Saccharomycetales	Debaryomycetaceae	Candida	Candida albicans
5476|AF000232.1 Candida albicans protein mannosyltransferase 1 (PMT1) gene, complete cds	2913	56.33	59.22	95.13	168.87	0.9	1e-26	Fungi	Ascomycota	Saccharomycetes	Saccharomycetales	Debaryomycetaceae	Candida	Candida albicans
5480|AF085429.1 Candida parapsilosis ADP/ATP carrier protein gene, nuclear gene encoding mitochondrial protein, complete cds	1996	44.49	46.24	96.21	216.25	1.49	1e-26	Fungi	Ascomycota	Saccharomycetes	Saccharomycetales	Debaryomycetaceae	Candida	Candida parapsilosis
5476|AB012123.1 Candida albicans CHS5 gene, complete cds	2556	69.72	71.52	97.48	139.82	0.99	1e-26	Fungi	Ascomycota	Saccharomycetes	Saccharomycetales	Debaryomycetaceae	Candida	Candida albicans
5476|AF092908.1 Candida albicans cytoskeleton assembly control protein (SLA2) gene, partial cds	2920	79.08	84.83	93.22	117.88	2.91	1e-26	Fungi	Ascomycota	Saccharomycetes	Saccharomycetales	Debaryomycetaceae	Candida	Candida albicans
5478|AB012141.1 Candida glabrata TEF3 gene for translation elongation factor3, complete cds	4440	33.56	34.21	98.09	292.3	0.68	1e-26	Fungi	Ascomycota	Saccharomycetes	Saccharomycetales	Saccharomycetaceae	Nakaseomyces	[Candida] glabrata
5476|AB021317.1 Candida albicans gene for Rab geranylgeranyl transferase escort protein (REP), complete cds	2145	49.32	51.28	96.18	195	0.56	1e-26	Fungi	Ascomycota	Saccharomycetes	Saccharomycetales	Debaryomycetaceae	Candida	Candida albicans
5476|AF031228.1 Candida albicans D-arabinono-1,4-lactone oxidase (ALO) gene, complete cds	3762	48.86	49.39	98.92	202.48	0.85	1e-26	Fungi	Ascomycota	Saccharomycetes	Saccharomycetales	Debaryomycetaceae	Candida	Candida albicans
5476|U80854.1 Candida albicans ribosomal protein L13 gene, complete cds	720	55.42	60.83	91.1	164.38	0.61	1e-26	Fungi	Ascomycota	Saccharomycetes	Saccharomycetales	Debaryomycetaceae	Candida	Candida albicans
4952|AF092497.1 Yarrowia lipolytica squalene synthase (SQS) gene, complete cds	2293	54.86	54.86	100	182.27	0.55	1e-26	Fungi	Ascomycota	Saccharomycetes	Saccharomycetales	Dipodascaceae	Yarrowia	Yarrowia lipolytica
5480|AF126178.1 Candida parapsilosis inositolphosphorylceramide synthase (IPC1) gene, complete cds	1949	67.88	77.48	87.62	129.07	2.39	1e-26	Fungi	Ascomycota	Saccharomycetes	Saccharomycetales	Debaryomycetaceae	Candida	Candida parapsilosis
5482|AF126179.1 Candida tropicalis inositolphosphorylceramide synthase (IPC1) gene, complete cds	2200	77.64	80.91	95.96	123.6	2.28	1e-26	Fungi	Ascomycota	Saccharomycetes	Saccharomycetales	Debaryomycetaceae	Candida	Candida tropicalis
4909|AB021655.1 Issatchenkia orientalis GSTY-1 mRNA for glutathione S-transferase, complete cds	686	38.78	42.71	90.78	234.13	0.72	1e-26	Fungi	Ascomycota	Saccharomycetes	Saccharomycetales	Pichiaceae	Pichia	Pichia kudriavzevii
5476|AF149421.1 Candida albicans thiol-specific antioxidant-like protein mRNA, complete cds	681	76.8	82.53	93.06	121.17	0.83	1e-26	Fungi	Ascomycota	Saccharomycetes	Saccharomycetales	Debaryomycetaceae	Candida	Candida albicans
4952|AF156969.1 Yarrowia lipolytica 18S ribosomal RNA gene, partial sequence	808	70.67	71.53	98.79	139.79	0.72	1e-26	Fungi	Ascomycota	Saccharomycetes	Saccharomycetales	Dipodascaceae	Yarrowia	Yarrowia lipolytica
4952|AJ007730.1 Yarrowia lipolytica Micelial Growth Factor-1, YlMGF1	4350	54.11	56	96.63	178.57	0.57	1e-26	Fungi	Ascomycota	Saccharomycetes	Saccharomycetales	Dipodascaceae	Yarrowia	Yarrowia lipolytica
5476|AB020965.1 Candida albicans CaABD1 gene for RNA (guanine-N7-) methyltransferase, complete cds	1641	68.49	72.88	93.98	137.21	0.91	1e-26	Fungi	Ascomycota	Saccharomycetes	Saccharomycetales	Debaryomycetaceae	Candida	Candida albicans
40410|AF159511.1 Filobasidiella neoformans calcineurin A catalytic subunit (CNA1) gene, complete cds	4336	50	62.11	80.51	161.01	1.06	1e-26	Fungi	Basidiomycota	Tremellomycetes	Tremellales	Cryptococcaceae	Cryptococcus	Cryptococcus neoformans
5476|AF064537.1 Candida albicans RAPD marker	742	99.73	101.75	98.01	98.28	1.89	1e-26	Fungi	Ascomycota	Saccharomycetes	Saccharomycetales	Debaryomycetaceae	Candida	Candida albicans
5476|AF173842.1 Candida albicans strain CAI4 Rim8p (RIM8) gene, complete cds	2609	36.41	37.87	96.15	264.07	0.88	1e-26	Fungi	Ascomycota	Saccharomycetes	Saccharomycetales	Debaryomycetaceae	Candida	Candida albicans
4952|U28155.2 Yarrowia lipolytica intraorganellar peroxisomal translocation component Pay32p (PAY32) gene, complete cds	2579	75.53	78.13	96.67	127.99	1.65	1e-26	Fungi	Ascomycota	Saccharomycetes	Saccharomycetales	Dipodascaceae	Yarrowia	Yarrowia lipolytica
5482|AJ237918.1 Candida tropicalis act1 gene, partial	771	62.65	63.94	97.97	156.39	0.64	1e-26	Fungi	Ascomycota	Saccharomycetes	Saccharomycetales	Debaryomycetaceae	Candida	Candida tropicalis
5478|AF177904.1 Candida glabrata RNA polymerase I-specific transcription initiation factor (RRN11) gene, complete cds	1533	41.36	43.38	95.34	230.53	0.43	1e-26	Fungi	Ascomycota	Saccharomycetes	Saccharomycetales	Saccharomycetaceae	Nakaseomyces	[Candida] glabrata
5478|AF109723.1 Candida glabrata ATP-binding cassette transporter (CgCDR1) gene, complete cds	5271	89.6	90.91	98.56	110	2.63	1e-26	Fungi	Ascomycota	Saccharomycetes	Saccharomycetales	Saccharomycetaceae	Nakaseomyces	[Candida] glabrata
5476|AF205716.1 Candida albicans transcriptional activator Gcn4p (GCN4) mRNA, complete cds	1580	68.04	68.1	99.91	146.84	0.68	1e-26	Fungi	Ascomycota	Saccharomycetes	Saccharomycetales	Debaryomycetaceae	Candida	Candida albicans
5476|AF107787.1 Candida albicans DNA-dependent RNA polymerase II RPB140 (RPB2) gene, partial cds	3631	50.73	57.42	88.35	174.15	0.98	1e-26	Fungi	Ascomycota	Saccharomycetes	Saccharomycetales	Debaryomycetaceae	Candida	Candida albicans
5476|AF203779.1 Candida albicans diphosphomevalonate decarboxylase MVD1 (MVD1) mRNA, complete cds	1174	35.78	36.2	98.82	276.24	0.36	1e-26	Fungi	Ascomycota	Saccharomycetes	Saccharomycetales	Debaryomycetaceae	Candida	Candida albicans
4952|AJ249781.1 Yarrowia lipolytica nuam gene for NUAM protein	5139	50.73	52.33	96.95	191.11	0.82	1e-26	Fungi	Ascomycota	Saccharomycetes	Saccharomycetales	Dipodascaceae	Yarrowia	Yarrowia lipolytica
4952|AJ249784.1 Yarrowia lipolytica nugm gene for NUGM protein	2100	45.24	47.81	94.62	209.16	1.43	1e-26	Fungi	Ascomycota	Saccharomycetes	Saccharomycetales	Dipodascaceae	Yarrowia	Yarrowia lipolytica
4952|AJ250338.1 Yarrowia lipolytica nuhm gene for subunit NUHM of protein NADH:Ubiquinone Oxidoreductase (Complex I)	1260	56.98	60.32	94.47	165.79	0.6	1e-26	Fungi	Ascomycota	Saccharomycetes	Saccharomycetales	Dipodascaceae	Yarrowia	Yarrowia lipolytica
4952|AJ250340.1 Yarrowia lipolytica nukm gene for subunit NUKM of protein NADH:Ubiquinone Oxidoreductase (Complex I)	2274	46.92	51.54	91.04	194.03	1.03	1e-26	Fungi	Ascomycota	Saccharomycetes	Saccharomycetales	Dipodascaceae	Yarrowia	Yarrowia lipolytica
5478|AF208014.1 Candida glabrata cytochrome c oxidase subunit 2 (COX2) gene, COX2-1B allele, complete cds; mitochondrial gene for mitochondrial product	757	61.29	64.33	95.28	155.44	0.79	1e-26	Fungi	Ascomycota	Saccharomycetes	Saccharomycetales	Saccharomycetaceae	Nakaseomyces	[Candida] glabrata
5482|AJ242496.1 Candida tropicalis mRNA for long chain fatty alcohol oxidase (faot gene)	2115	99.72	100	99.72	100	1	1e-26	Fungi	Ascomycota	Saccharomycetes	Saccharomycetales	Debaryomycetaceae	Candida	Candida tropicalis
5476|AF222908.1 Candida albicans Ntg1 (NTG1) gene, partial cds; Cat8 (CAT8) gene, complete cds; and unknown gene	5780	52.23	54.41	95.99	183.78	0.76	1e-26	Fungi	Ascomycota	Saccharomycetes	Saccharomycetales	Debaryomycetaceae	Candida	Candida albicans
5476|AJ390516.1 Candida albicans ORF DNA, clone 15c1	976	53.07	55.94	94.87	178.75	0.56	1e-26	Fungi	Ascomycota	Saccharomycetes	Saccharomycetales	Debaryomycetaceae	Candida	Candida albicans
5476|AJ390517.1 Candida albicans ORF DNA, clone 322c_cp	651	61.6	64.06	96.16	156.12	1.11	1e-26	Fungi	Ascomycota	Saccharomycetes	Saccharomycetales	Debaryomycetaceae	Candida	Candida albicans
5476|AJ390527.1 Candida albicans ORF DNA, clone 62gB	483	50.72	54.66	92.8	182.95	0.55	1e-26	Fungi	Ascomycota	Saccharomycetes	Saccharomycetales	Debaryomycetaceae	Candida	Candida albicans
5476|AJ390529.1 Candida albicans ORF DNA, clone 55g3	656	84.3	90.24	93.41	110.81	0.9	1e-26	Fungi	Ascomycota	Saccharomycetes	Saccharomycetales	Debaryomycetaceae	Candida	Candida albicans
5476|AJ390487.1 Candida albicans mitochondrial mRNA for NADH dehydrogenase (nde1 gene)	1834	97.55	99.89	97.65	100.11	5.52	1e-26	Fungi	Ascomycota	Saccharomycetes	Saccharomycetales	Debaryomycetaceae	Candida	Candida albicans
5476|AJ390495.1 Candida albicans mRNA for ribosomal protein S21 (rps21 gene)	415	45.06	45.54	98.94	219.58	1.36	1e-26	Fungi	Ascomycota	Saccharomycetes	Saccharomycetales	Debaryomycetaceae	Candida	Candida albicans
237561|XM_715237.1 Candida albicans SC5314 Yae1p (YAE1), partial mRNA_x0001_AJ390499.1 Candida albicans yae1 gene for essential YAE1 protein	543	55.8	57.64	96.81	173.48	0.58	1e-26	Fungi	Ascomycota	Saccharomycetes	Saccharomycetales	Debaryomycetaceae	Candida	Candida albicans
5476|AJ390501.1 Candida albicans mRNA for oligosaccharyltransferase subunit (ost4 gene)	478	50.21	51.67	97.17	193.52	0.52	1e-26	Fungi	Ascomycota	Saccharomycetes	Saccharomycetales	Debaryomycetaceae	Candida	Candida albicans
5476|AJ390506.1 Candida albicans mRNA for ribosomal protein L16 (rpl16 gene)	823	93.8	97.33	96.38	102.75	1.69	1e-26	Fungi	Ascomycota	Saccharomycetes	Saccharomycetales	Debaryomycetaceae	Candida	Candida albicans
5476|AJ390513.1 Candida albicans ORF DNA, clone 226c_af1	784	69.13	71.94	96.1	139.01	0.72	1e-26	Fungi	Ascomycota	Saccharomycetes	Saccharomycetales	Debaryomycetaceae	Candida	Candida albicans
5476|AJ390524.1 Candida albicans ORF DNA, clone 8c_cp	621	66.99	74.07	90.43	135	0.74	1e-26	Fungi	Ascomycota	Saccharomycetes	Saccharomycetales	Debaryomycetaceae	Candida	Candida albicans
5476|AB033276.1 Candida albicans gene for negative regulator of PHO system CaPho85, complete cds	2006	40.03	41.43	96.63	241.4	0.43	1e-26	Fungi	Ascomycota	Saccharomycetes	Saccharomycetales	Debaryomycetaceae	Candida	Candida albicans
5482|AB049140.1 Candida tropicalis top2 gene for type II DNA topoisomerase, partial cds, strain:NUM5076	2348	76.62	81.18	94.39	123.19	1.1	1e-26	Fungi	Ascomycota	Saccharomycetes	Saccharomycetales	Debaryomycetaceae	Candida	Candida tropicalis
5480|AB049144.1 Candida parapsilosis top2 gene for type II DNA topoisomerase, partial cds	2339	40.4	43.22	93.47	231.36	0.43	1e-26	Fungi	Ascomycota	Saccharomycetes	Saccharomycetales	Debaryomycetaceae	Candida	Candida parapsilosis
5476|AJ242990.1 Candida albicans TPS2 gene for trehalose-6-phosphate phosphatase	3822	79.67	81.16	98.16	123.21	5.11	1e-26	Fungi	Ascomycota	Saccharomycetes	Saccharomycetales	Debaryomycetaceae	Candida	Candida albicans
42374|AB044912.1 Candida dubliniensis mitochondrial cytb gene for cytochrome b, partial cds, strain: IFM 48184_x0001_AB044913.1 Candida dubliniensis mitochondrial cytb gene for cytochrome b, partial cds, strain: IFM 48313 (CBS 7987)_x0001_AB044914.1 Candida dubliniensis mitochondrial cytb gene for cytochrome b, partial cds, strain: IFM 48314 (CBS 7988)	396	99.75	101.26	98.5	98.75	6.41	1e-26	Fungi	Ascomycota	Saccharomycetes	Saccharomycetales	Debaryomycetaceae	Candida	Candida dubliniensis
4909|AB044923.1 Pichia kudriavzevii mitochondrial cytb gene for cytochrome b, partial cds, strain: IFM 40019_x0001_AB044924.1 Pichia kudriavzevii mitochondrial cytb gene for cytochrome b, partial cds, strain: IFM 5798_x0001_AB044925.1 Pichia kudriavzevii mitochondrial cytb gene for cytochrome b, partial cds, strain: IFM 46834 (CBS 573)	396	100	100	100	100	1	1e-26	Fungi	Ascomycota	Saccharomycetes	Saccharomycetales	Pichiaceae	Pichia	Pichia kudriavzevii
42374|AJ227752.2 Candida dubliniensis MDR1 gene, complete CDS	3343	52.11	55.13	94.52	181.39	1.1	1e-26	Fungi	Ascomycota	Saccharomycetes	Saccharomycetales	Debaryomycetaceae	Candida	Candida dubliniensis
5476|AB052110.1 Candida albicans CaNAG5 gene, complete cds	1482	89.2	90.96	98.07	109.94	0.91	1e-26	Fungi	Ascomycota	Saccharomycetes	Saccharomycetales	Debaryomycetaceae	Candida	Candida albicans
5478|AB047078.1 Candida glabrata gene for multicopper oxidase fet3, complete cds	5900	53.58	55.36	96.79	180.65	0.84	1e-26	Fungi	Ascomycota	Saccharomycetes	Saccharomycetales	Saccharomycetaceae	Nakaseomyces	[Candida] glabrata
552467|AJ302039.1 Cryptococcus neoformans var. gattii mRNA for phospholipase B (plb1 gene)	1905	20.58	21.05	97.76	475.06	0.21	1e-26	Fungi	Basidiomycota	Tremellomycetes	Tremellales	Cryptococcaceae	Cryptococcus	Cryptococcus gattii VGIII
5478|AJ302061.1 Candida glabrata gas1 gene for GAS-1 homologue	1980	90.51	96.77	93.53	103.34	2.2	1e-26	Fungi	Ascomycota	Saccharomycetes	Saccharomycetales	Saccharomycetaceae	Nakaseomyces	[Candida] glabrata
5478|AJ302062.1 Candida glabrata gas2 gene for GAS-2 homologue	1998	53.6	53.8	99.63	185.86	0.54	1e-26	Fungi	Ascomycota	Saccharomycetes	Saccharomycetales	Saccharomycetaceae	Nakaseomyces	[Candida] glabrata
4952|AJ315748.1 Yarrowia lipolytica nup85 gene for putative nuclear pore protein Nup85	3310	44.62	45.65	97.75	219.06	0.62	1e-26	Fungi	Ascomycota	Saccharomycetes	Saccharomycetales	Dipodascaceae	Yarrowia	Yarrowia lipolytica
4952|AJ319903.1 Yarrowia lipolytica ssy5 gene for ssy5 protein	3075	74.73	76.59	97.58	130.57	0.91	1e-26	Fungi	Ascomycota	Saccharomycetes	Saccharomycetales	Dipodascaceae	Yarrowia	Yarrowia lipolytica
4952|AJ319904.1 Yarrowia lipolytica vps28 gene for vps28 protein	1752	28.37	29.91	94.85	334.35	0.31	1e-26	Fungi	Ascomycota	Saccharomycetes	Saccharomycetales	Dipodascaceae	Yarrowia	Yarrowia lipolytica
42374|AJ439073.1 Candida dubliniensis cdr1 gene for drug resistance protein 1, strain CBS7987	6848	19.16	20.55	93.25	486.71	0.3	1e-26	Fungi	Ascomycota	Saccharomycetes	Saccharomycetales	Debaryomycetaceae	Candida	Candida dubliniensis
42374|AJ439074.1 Candida dubliniensis cdr1 gene for drug resistance protein 1, strain CD57	4521	78.3	80.69	97.04	123.93	1.87	1e-26	Fungi	Ascomycota	Saccharomycetes	Saccharomycetales	Debaryomycetaceae	Candida	Candida dubliniensis
42374|AJ421248.1 Candida dubliniensis erg3 gene for ergosterol delta 5,6 desaturase	1641	34.49	34.61	99.65	288.91	0.35	1e-26	Fungi	Ascomycota	Saccharomycetes	Saccharomycetales	Debaryomycetaceae	Candida	Candida dubliniensis
4952|AY084035.1 Yarrowia lipolytica Bem1p (BEM1) gene, complete cds	4694	82.91	86.94	95.37	115.02	1.92	1e-26	Fungi	Ascomycota	Saccharomycetes	Saccharomycetales	Dipodascaceae	Yarrowia	Yarrowia lipolytica
5478|AF046120.2 Candida glabrata ATP-binding cassette transporter (CGR1) gene, complete cds	6225	49.54	51.37	96.44	194.65	1.14	1e-26	Fungi	Ascomycota	Saccharomycetes	Saccharomycetales	Saccharomycetaceae	Nakaseomyces	[Candida] glabrata
4952|AY090662.1 Yarrowia lipolytica 14-3-3 protein Bmh2 gene, complete cds	4087	42.13	44.75	94.15	223.46	0.85	1e-26	Fungi	Ascomycota	Saccharomycetes	Saccharomycetales	Dipodascaceae	Yarrowia	Yarrowia lipolytica
4952|AY183457.1 Yarrowia lipolytica ADP/ATP carrier protein (AAC2) gene, complete cds; nuclear gene for mitochondrial product	1198	84.56	88.15	95.93	113.45	2.72	1e-26	Fungi	Ascomycota	Saccharomycetes	Saccharomycetales	Dipodascaceae	Yarrowia	Yarrowia lipolytica
4952|AJ509167.1 Yarrowia lipolytica vps23 gene for vacuolar protein sorting 23	2505	42.67	47.03	90.75	212.65	0.55	1e-26	Fungi	Ascomycota	Saccharomycetes	Saccharomycetales	Dipodascaceae	Yarrowia	Yarrowia lipolytica
51657|AJ508507.1 Nakaseomyces delphensis partial act1 gene for actin, strain CBS 2170T	979	98.88	101.63	97.29	98.39	2.56	1e-26	Fungi	Ascomycota	Saccharomycetes	Saccharomycetales	Saccharomycetaceae	Nakaseomyces	Nakaseomyces delphensis
5478|AF474158.1 Candida glabrata Sok2/Efg1p (SOK2/EFG1) gene, complete cds	2197	24.99	26.22	95.31	381.42	0.27	1e-26	Fungi	Ascomycota	Saccharomycetes	Saccharomycetales	Saccharomycetaceae	Nakaseomyces	[Candida] glabrata
5478|AF474159.1 Candida glabrata NAD-dependent histone deacetylase (SIR2/HST1) gene, complete cds	2280	74.74	75.83	98.55	131.87	0.76	1e-26	Fungi	Ascomycota	Saccharomycetes	Saccharomycetales	Saccharomycetaceae	Nakaseomyces	[Candida] glabrata
284591|XM_503450.1 Yarrowia lipolytica CLIB122 YALI0E02222p partial mRNA_x0001_AJ563749.1 Yarrowia lipolytica anl1 gene for alpha 1-6 mannosyltransferase	1356	58.92	65.49	89.98	152.7	0.67	1e-26	Fungi	Ascomycota	Saccharomycetes	Saccharomycetales	Dipodascaceae	Yarrowia	Yarrowia lipolytica
40410|AY421726.1 Cryptococcus neoformans var. neoformans Cas34p (CAS34) gene, complete cds	3659	65.7	75.62	86.88	132.24	1.19	1e-26	Fungi	Basidiomycota	Tremellomycetes	Tremellales	Cryptococcaceae	Cryptococcus	Cryptococcus neoformans
192011|AY466857.1 Cryptococcus neoformans epoxide hydrolase (EPH1) mRNA, complete cds	1206	40.71	44.44	91.6	225	0.44	1e-26	Fungi	Basidiomycota	Tremellomycetes	Tremellales	Cryptococcaceae	Cryptococcus	Cryptococcus neoformans AD hybrid
42374|AY534141.1 Candida dubliniensis strain ATCC MYA-577 ATP phosphoribosyltransferase (HIS1) gene, complete cds	2211	52.1	54.45	95.68	183.64	1.61	1e-26	Fungi	Ascomycota	Saccharomycetes	Saccharomycetales	Debaryomycetaceae	Candida	Candida dubliniensis
284811|NM_208209.1 Eremothecium gossypii ATCC 10895 40S ribosomal protein S11 (AGOS_ABL091C), partial mRNA	471	92.14	102.55	89.86	97.52	3.04	1e-26	Fungi	Ascomycota	Saccharomycetes	Saccharomycetales	Saccharomycetaceae	Eremothecium	Eremothecium gossypii
4952|AY183458.2 Yarrowia lipolytica mitochondrial ADP/ATP carrier protein (AAC3) gene, complete cds; nuclear gene for mitochondrial product	1871	46.77	60.07	77.85	166.46	1.34	1e-26	Fungi	Ascomycota	Saccharomycetes	Saccharomycetales	Dipodascaceae	Yarrowia	Yarrowia lipolytica
9606|AY745199.1 Homo sapiens isolate blood donor 4 PTI1 (PTI1) gene, 5' UTR_x0001_AY745200.1 Homo sapiens isolate blood donor 5 PTI1 (PTI1) gene, 5' UTR_x0001_AY745201.1 Homo sapiens isolate blood donor 6 PTI1 (PTI1) gene, 5' UTR_x0001_AY745202.1 Homo sapiens isolate blood donor 7 PTI1 (PTI1) gene, 5' UTR_x0001_AY745203.1 Homo sapiens isolate blood donor 8 PTI1 (PTI1) gene, 5' UTR_x0001_AY745204.…	404	50.99	56.68	89.96	176.42	0.57	1e-26	Metazoa	Chordata	Mammalia	Primates	Hominidae	Homo	Homo sapiens
178876|AY796185.1 Cryptococcus neoformans var. grubii thioredoxin reductase (TRR1) mRNA, complete cds	1032	59.98	62.11	96.57	161	0.62	1e-26	Fungi	Basidiomycota	Tremellomycetes	Tremellales	Cryptococcaceae	Cryptococcus	Cryptococcus neoformans
178876|AY737799.1 Cryptococcus neoformans var. grubii mitochondrial superoxide dismutase Sod2 (SOD2) gene, complete cds; nuclear gene for mitochondrial product	4464	22.22	25.72	86.41	388.85	0.35	1e-26	Fungi	Basidiomycota	Tremellomycetes	Tremellales	Cryptococcaceae	Cryptococcus	Cryptococcus neoformans
237561|XM_715275.1 Candida albicans SC5314 putative ferric-chelate reductase partial mRNA	1761	39.75	41.74	95.24	239.59	0.54	1e-26	Fungi	Ascomycota	Saccharomycetes	Saccharomycetales	Debaryomycetaceae	Candida	Candida albicans
5482|DQ115515.1 Candida tropicalis 5S ribosomal RNA gene, partial sequence	105	97.14	100	97.14	100	2	1e-26	Fungi	Ascomycota	Saccharomycetes	Saccharomycetales	Debaryomycetaceae	Candida	Candida tropicalis
5476|DQ318807.1 Candida albicans strain 248L 26S ribosomal RNA gene, partial sequence	702	73.93	78.21	94.54	127.87	1.63	1e-26	Fungi	Ascomycota	Saccharomycetes	Saccharomycetales	Debaryomycetaceae	Candida	Candida albicans
559292|NM_001183016.3 Saccharomyces cerevisiae S288c ribosomal 40S subunit protein S3 (RPS3), partial mRNA_x0001_DQ331506.1 Synthetic construct Saccharomyces cerevisiae clone FLH202194.01X RPS3 gene, complete sequence	723	31.95	35.55	89.88	281.32	1.01	1e-26	Fungi	Ascomycota	Saccharomycetes	Saccharomycetales	Saccharomycetaceae	Saccharomyces	Saccharomyces cerevisiae
559292|NM_001183818.1 Saccharomyces cerevisiae S288c lipid-binding protein LSP1 (LSP1), partial mRNA_x0001_DQ332763.1 Synthetic construct Saccharomyces cerevisiae clone FLH114716.01X LSP1 gene, complete sequence	1026	26.8	26.8	100	373.09	0.27	1e-26	Fungi	Ascomycota	Saccharomycetes	Saccharomycetales	Saccharomycetaceae	Saccharomyces	Saccharomyces cerevisiae
5478|XM_447316.1 [Candida] glabrata uncharacterized protein (CAGL0I01408g), partial mRNA_x0001_X58249.1 C.glabrata DNA for cytochrome C	315	69.84	73.02	95.65	136.96	1.64	1e-26	Fungi	Ascomycota	Saccharomycetes	Saccharomycetales	Saccharomycetaceae	Nakaseomyces	[Candida] glabrata
5482|Z13012.1 C.tropicalis CYP52A8 gene encoding cytochrome P450alk5	1929	41.37	45.78	90.37	218.46	1.09	1e-26	Fungi	Ascomycota	Saccharomycetes	Saccharomycetales	Debaryomycetaceae	Candida	Candida tropicalis
4952|Z22571.1 Y.lipolytica orotate phosphoribosyl transferase gene	1265	58.18	59.84	97.23	167.11	0.62	1e-26	Fungi	Ascomycota	Saccharomycetes	Saccharomycetales	Dipodascaceae	Yarrowia	Yarrowia lipolytica
4952|Z22570.1 Y.lipolytica signal recognition particle protein (SRP19) gene	1468	68.6	71.46	96	139.94	0.75	1e-26	Fungi	Ascomycota	Saccharomycetes	Saccharomycetales	Dipodascaceae	Yarrowia	Yarrowia lipolytica
5207|U04329.1 Filobasidiella neoformans imidazole glycerol phosphate dehydratase (HIS3) gene, complete cds	783	51.34	53.51	95.94	186.87	0.54	1e-26	Fungi	Basidiomycota	Tremellomycetes	Tremellales	Cryptococcaceae	Cryptococcus	Cryptococcus neoformans
5476|X81142.1 C.albicans gene for protein kinase C	4200	70.62	76.69	92.08	130.39	1.17	1e-26	Fungi	Ascomycota	Saccharomycetes	Saccharomycetales	Debaryomycetaceae	Candida	Candida albicans
5476|Z30210.1 C.albicans (ATCC 20955) cahsp70 mRNA for heat shock protein 70	2325	25.25	26.24	96.23	381.15	0.44	1e-26	Fungi	Ascomycota	Saccharomycetes	Saccharomycetales	Debaryomycetaceae	Candida	Candida albicans
5476|X76708.1 C.albicans 1001 (ATCC 64385) MKC1 gene	2206	46.33	48.78	94.98	205.02	0.9	1e-26	Fungi	Ascomycota	Saccharomycetes	Saccharomycetales	Debaryomycetaceae	Candida	Candida albicans
5482|X88900.1 C.tropicalis HAL3 gene	2187	80.7	81.44	99.1	122.8	2.83	1e-26	Fungi	Ascomycota	Saccharomycetes	Saccharomycetales	Debaryomycetaceae	Candida	Candida tropicalis
4952|Z49114.1 Y.lipolytica LYS1 gene for homocitrate synthase	2338	64.8	66.6	97.3	150.16	1.93	1e-26	Fungi	Ascomycota	Saccharomycetes	Saccharomycetales	Dipodascaceae	Yarrowia	Yarrowia lipolytica
5476|X94753.1 C.albicans GFA1 gene for fructose-6-phosphate amidotransferase	3700	33.97	35.14	96.69	284.62	0.35	1e-26	Fungi	Ascomycota	Saccharomycetes	Saccharomycetales	Debaryomycetaceae	Candida	Candida albicans
5476|X90586.1 C.albicans open reading frame (1650 bp)	1650	53.39	54.91	97.24	182.12	0.75	1e-26	Fungi	Ascomycota	Saccharomycetes	Saccharomycetales	Debaryomycetaceae	Candida	Candida albicans
5476|X98880.1 C.albicans ARG5,6 gene	3085	32.35	32.93	98.23	303.64	0.33	1e-26	Fungi	Ascomycota	Saccharomycetes	Saccharomycetales	Debaryomycetaceae	Candida	Candida albicans
222523|Y09433.1 B.cereus rs1h gene for 30S ribosomal protein S1	1373	81.35	82.08	99.11	121.83	0.82	1e-26	Bacteria	Firmicutes	Bacilli	Bacillales	Bacillaceae	Bacillus	Bacillus cereus
5476|L47210.1 Candida albicans serine/threonine protein kinase gene, complete cds	4492	57.19	60.42	94.66	165.51	1.63	1e-26	Fungi	Ascomycota	Saccharomycetes	Saccharomycetales	Debaryomycetaceae	Candida	Candida albicans
5476|Y09664.1 C.albicans EFT2 gene	4393	29.5	30.98	95.22	322.78	0.62	1e-26	Fungi	Ascomycota	Saccharomycetes	Saccharomycetales	Debaryomycetaceae	Candida	Candida albicans
5476|AJ222805.1 Candida albicans mRNA for SRP54 protein homologue	1809	92.32	93.7	98.53	106.73	1.86	1e-26	Fungi	Ascomycota	Saccharomycetes	Saccharomycetales	Debaryomycetaceae	Candida	Candida albicans
4952|AJ001300.1 Yarrowia lipolytica ACO2 gene	6074	36.12	39.78	90.81	251.41	1.79	1e-26	Fungi	Ascomycota	Saccharomycetes	Saccharomycetales	Dipodascaceae	Yarrowia	Yarrowia lipolytica
4952|AJ001301.1 Yarrowia lipolytica ACO3 gene	6774	33.79	35.62	94.86	280.73	0.63	1e-26	Fungi	Ascomycota	Saccharomycetes	Saccharomycetales	Dipodascaceae	Yarrowia	Yarrowia lipolytica
4952|AJ001303.1 Yarrowia lipolytica ACO5 gene	4570	53.85	54.81	98.24	182.44	1.52	1e-26	Fungi	Ascomycota	Saccharomycetes	Saccharomycetales	Dipodascaceae	Yarrowia	Yarrowia lipolytica
5476|AF036707.1 Candida albicans RAD6 (RAD6) mRNA, complete cds	792	75.88	80.68	94.05	123.94	2.02	1e-26	Fungi	Ascomycota	Saccharomycetes	Saccharomycetales	Debaryomycetaceae	Candida	Candida albicans
4952|AJ011525.1 Yarrowia lipolytica hxk1 gene	2990	72.14	78.53	91.87	127.34	0.79	1e-26	Fungi	Ascomycota	Saccharomycetes	Saccharomycetales	Dipodascaceae	Yarrowia	Yarrowia lipolytica
5480|Y17006.1 Candida parapsilosis MTP1 gene	597	50.08	50.92	98.36	196.38	0.51	1e-26	Fungi	Ascomycota	Saccharomycetes	Saccharomycetales	Debaryomycetaceae	Candida	Candida parapsilosis
5476|AJ003115.1 Candida albicans HIS4 gene and partial PEX5 gene	3835	68.27	72.41	94.27	138.1	1.09	1e-26	Fungi	Ascomycota	Saccharomycetes	Saccharomycetales	Debaryomycetaceae	Candida	Candida albicans
5476|AL033503.1 C.albicans cosmid Ca49C4	35338	39.37	41.43	95.03	241.35	0.8	1e-26	Fungi	Ascomycota	Saccharomycetes	Saccharomycetales	Debaryomycetaceae	Candida	Candida albicans
5476|X97723.1 C.albicans gene HSP70B for heat shock protein	2708	28.03	30.1	93.13	332.27	0.32	1e-26	Fungi	Ascomycota	Saccharomycetes	Saccharomycetales	Debaryomycetaceae	Candida	Candida albicans
4909|U48253.1 Issatchenkia orientalis mitochondrial inner membrane protease 1 (imp1) gene, partial cds	570	36.84	37.02	99.53	270.14	0.37	1e-26	Fungi	Ascomycota	Saccharomycetes	Saccharomycetales	Pichiaceae	Pichia	Pichia kudriavzevii
178876|AF097889.1 Cryptococcus neoformans var. grubii macrolide-binding protein FKBP12 (FRR1) mRNA, complete cds	468	78.21	78.85	99.19	126.83	0.79	1e-26	Fungi	Basidiomycota	Tremellomycetes	Tremellales	Cryptococcaceae	Cryptococcus	Cryptococcus neoformans
5476|AJ007638.1 Candida albicans PFK1 gene	3522	63.34	65.79	96.29	152.01	1.19	1e-26	Fungi	Ascomycota	Saccharomycetes	Saccharomycetales	Debaryomycetaceae	Candida	Candida albicans
222523|AJ010139.1 Bacillus cereus yfjS, alk1 genes and partial fumA gene	2866	33.15	34.4	96.35	290.67	0.66	1e-26	Bacteria	Firmicutes	Bacilli	Bacillales	Bacillaceae	Bacillus	Bacillus cereus
222523|AJ010111.1 Bacillus cereus pycA, ctaA, ctaB and ctaC genes, partial	6169	31.58	32.34	97.64	309.22	0.32	1e-26	Bacteria	Firmicutes	Bacilli	Bacillales	Bacillaceae	Bacillus	Bacillus cereus
4952|AF132597.1 Yarrowia lipolytica signal sequence receptor alpha subunit (SRP101) gene, complete cds	2784	63.25	63.29	99.94	158	0.63	1e-26	Fungi	Ascomycota	Saccharomycetes	Saccharomycetales	Dipodascaceae	Yarrowia	Yarrowia lipolytica
5476|AF142436.1 Candida albicans retrotransposon Tca8 reverse transcriptase (pol) gene, partial cds	655	54.2	55.57	97.53	179.95	0.93	1e-26	Fungi	Ascomycota	Saccharomycetes	Saccharomycetales	Debaryomycetaceae	Candida	Candida albicans
36911|AF152956.1 Clavispora lusitaniae strain CBS6936 D7/D8 domain of large subunit ribosomal RNA gene, partial sequence	489	39.06	40.49	96.46	246.97	0.81	1e-26	Fungi	Ascomycota	Saccharomycetes	Saccharomycetales	Metschnikowiaceae	Clavispora	Clavispora lusitaniae
5476|AF188274.1 Candida albicans strain CAI4 O-acetylhomoserine O-acetylserine sulphydrylase (MET15) mRNA, MET15-2 allele, complete cds	1414	55.73	57.43	97.04	174.14	0.57	1e-26	Fungi	Ascomycota	Saccharomycetes	Saccharomycetales	Debaryomycetaceae	Candida	Candida albicans
5476|AF188275.1 Candida albicans strain CAI4 O-acetylhomoserine O-acetylserine sulfhydrylase (MET15) gene, MET15-1 allele, complete cds	2177	65.96	72.49	91	137.96	1.75	1e-26	Fungi	Ascomycota	Saccharomycetes	Saccharomycetales	Debaryomycetaceae	Candida	Candida albicans
5476|AF180291.1 Candida albicans retrotransposon LTR moa, complete sequence	507	58.97	59.57	99.01	167.88	0.6	1e-26	Fungi	Ascomycota	Saccharomycetes	Saccharomycetales	Debaryomycetaceae	Candida	Candida albicans
5476|AJ250310.1 Candida albicans cyr1 gene (partial), chs6 gene, yjl097b gene, yjl097a gene, ykr049 gene, ynl191 gene and sap185 gene	12662	61.73	63.99	96.46	156.26	1.08	1e-26	Fungi	Ascomycota	Saccharomycetes	Saccharomycetales	Debaryomycetaceae	Candida	Candida albicans
5476|AJ250879.1 Candida albicans fal1 gene for ATP-dependent RNA helicase	1200	95.42	96.83	98.54	103.27	0.97	1e-26	Fungi	Ascomycota	Saccharomycetes	Saccharomycetales	Debaryomycetaceae	Candida	Candida albicans
4952|AJ250347.1 Yarrowia lipolytica act1 gene for actin	2618	35.6	36.06	98.73	277.33	0.52	1e-26	Fungi	Ascomycota	Saccharomycetes	Saccharomycetales	Dipodascaceae	Yarrowia	Yarrowia lipolytica
5476|AF205929.1 Candida albicans transposon Cirt2 transposase gene, complete cds	1826	70.37	72.67	96.83	137.6	0.74	1e-26	Fungi	Ascomycota	Saccharomycetes	Saccharomycetales	Debaryomycetaceae	Candida	Candida albicans
5476|AF210772.1 Candida albicans retrotransposon Tca18 reverse transcriptase (pol) gene, partial cds	266	97.37	100.38	97	99.63	1	1e-26	Fungi	Ascomycota	Saccharomycetes	Saccharomycetales	Debaryomycetaceae	Candida	Candida albicans
5476|AF124845.1 Candida albicans triose phosphate isomerase (TPI1) gene, complete cds	2105	73.87	76.58	96.46	130.58	0.77	1e-26	Fungi	Ascomycota	Saccharomycetes	Saccharomycetales	Debaryomycetaceae	Candida	Candida albicans
5476|AJ243306.2 Candida albicans FBP1 gene for putative fructose-1,6-bisphosphatase, strain SC5314	2161	66.27	70.2	94.4	142.45	1.44	1e-26	Fungi	Ascomycota	Saccharomycetes	Saccharomycetales	Debaryomycetaceae	Candida	Candida albicans
5476|AF139376.1 Candida albicans non-LTR retrotransposon Zorro 1 reverse transcriptase gene, partial cds	1055	99.53	101.42	98.13	98.6	3.02	1e-26	Fungi	Ascomycota	Saccharomycetes	Saccharomycetales	Debaryomycetaceae	Candida	Candida albicans
5476|AJ390497.1 Candida albicans partial mRNA for S-adenosylmethionine synthetase 2 (sam2 gene)	1155	91.6	100.95	90.74	99.06	1.01	1e-26	Fungi	Ascomycota	Saccharomycetes	Saccharomycetales	Debaryomycetaceae	Candida	Candida albicans
5476|AF178855.1 Candida albicans Crm1p (CRM1) gene, complete cds	5115	48.52	56.03	86.6	178.47	1.53	1e-26	Fungi	Ascomycota	Saccharomycetes	Saccharomycetales	Debaryomycetaceae	Candida	Candida albicans
5476|AF249293.1 Candida albicans putative inosine 5-monophosphate dehydrogenase (IMH3) gene, IMH3*R allele, complete cds	2704	60.76	70.89	85.71	141.05	0.71	1e-26	Fungi	Ascomycota	Saccharomycetes	Saccharomycetales	Debaryomycetaceae	Candida	Candida albicans
5476|AF128238.1 Candida albicans Na+/H+ antiporter Cnh1 (CNH1) gene, complete cds	3865	91.8	94.44	97.21	105.89	1.55	1e-26	Fungi	Ascomycota	Saccharomycetes	Saccharomycetales	Debaryomycetaceae	Candida	Candida albicans
5482|AF194419.1 Candida tropicalis multidrug resistance protein (MDR1) gene, partial cds	1121	49.69	50.22	98.93	199.11	0.5	1e-26	Fungi	Ascomycota	Saccharomycetes	Saccharomycetales	Debaryomycetaceae	Candida	Candida tropicalis
5476|AF247189.1 Candida albicans Phr1p (PHR1) gene, PHR1-1 allele, complete cds	2028	53.5	55.47	96.44	180.27	1.15	1e-26	Fungi	Ascomycota	Saccharomycetes	Saccharomycetales	Debaryomycetaceae	Candida	Candida albicans
40410|AF263282.1 Filobasidiella neoformans var. neoformans clone CRYP01, complete sequence	109900	26.61	29.1	91.44	343.68	0.71	1e-26	Fungi	Basidiomycota	Tremellomycetes	Tremellales	Cryptococcaceae	Cryptococcus	Cryptococcus neoformans
5476|AF268098.1 Candida albicans Cu-transporting P1-type ATPase (CRD1) gene, complete cds	3594	82.97	83.72	99.1	119.44	3.35	1e-26	Fungi	Ascomycota	Saccharomycetes	Saccharomycetales	Debaryomycetaceae	Candida	Candida albicans
5482|AF107289.1 Candida tropicalis elongation factor 2 (EFT2) gene, partial cds	2441	88	89.27	98.58	112.02	2.85	1e-26	Fungi	Ascomycota	Saccharomycetes	Saccharomycetales	Debaryomycetaceae	Candida	Candida tropicalis
36911|AF107290.1 Candida lusitaniae elongation factor 2 (EFT2) gene, partial cds	2441	24.58	25.81	95.24	387.46	0.59	1e-26	Fungi	Ascomycota	Saccharomycetes	Saccharomycetales	Metschnikowiaceae	Clavispora	Clavispora lusitaniae
5480|AF107291.1 Candida parapsilosis elongation factor 2 (EFT2) gene, partial cds	2441	54.69	57.27	95.49	174.61	0.82	1e-26	Fungi	Ascomycota	Saccharomycetes	Saccharomycetales	Debaryomycetaceae	Candida	Candida parapsilosis
4952|AF198225.1 Yarrowia lipolytica multifunctional beta-oxidation enzyme (MFE2) gene, complete cds	3671	54.05	58.57	92.28	170.74	0.83	1e-26	Fungi	Ascomycota	Saccharomycetes	Saccharomycetales	Dipodascaceae	Yarrowia	Yarrowia lipolytica
5478|AF281179.1 Candida glabrata carnitine acetyltransferase gene, complete cds	1986	27.24	27.9	97.65	358.48	0.28	1e-26	Fungi	Ascomycota	Saccharomycetes	Saccharomycetales	Saccharomycetaceae	Nakaseomyces	[Candida] glabrata
5476|AF051313.2 Candida albicans agglutinin-like cell surface protein (ALS8) gene, complete cds	4383	32.83	33.52	97.96	298.37	0.4	1e-26	Fungi	Ascomycota	Saccharomycetes	Saccharomycetales	Debaryomycetaceae	Candida	Candida albicans
5480|AJ389062.1 Candida parapsilosis partial act1 gene, strain DUMC 31-1070, isolate WM 23_x0001_AJ508485.1 Candida parapsilosis partial act1 gene for actin, strain CBS 604T	979	39.84	42.49	93.75	235.34	0.81	1e-26	Fungi	Ascomycota	Saccharomycetes	Saccharomycetales	Debaryomycetaceae	Candida	Candida parapsilosis
36911|AJ389066.1 Clavispora lusitaniae partial act1 gene, strain CBS 4413 T, isolate WM 18	979	74.67	77.94	95.81	128.31	2.53	1e-26	Fungi	Ascomycota	Saccharomycetes	Saccharomycetales	Metschnikowiaceae	Clavispora	Clavispora lusitaniae
4909|AJ389087.1 Issatchenkia orientalis partial act1 gene, strain CBS 573 T, isolate WM 14	979	36.77	37.79	97.3	264.59	0.38	1e-26	Fungi	Ascomycota	Saccharomycetes	Saccharomycetales	Pichiaceae	Pichia	Pichia kudriavzevii
4926|AJ389089.1 Pichia membranifaciens partial act1 gene, strain CBS 638 T, isolate WM 32	979	93.16	98.47	94.61	101.56	1.63	1e-26	Fungi	Ascomycota	Saccharomycetes	Saccharomycetales	Pichiaceae	Pichia	Pichia membranifaciens
40410|AF267642.1 Filobasidiella neoformans var. neoformans Myo2p-like protein gene	7600	71.91	76.46	94.05	130.79	3.66	1e-26	Fungi	Basidiomycota	Tremellomycetes	Tremellales	Cryptococcaceae	Cryptococcus	Cryptococcus neoformans
5476|AF254147.1 Candida albicans putative cell wall protein (WAP1) gene, complete cds	4792	40.86	45.08	90.65	221.85	1.07	1e-26	Fungi	Ascomycota	Saccharomycetes	Saccharomycetales	Debaryomycetaceae	Candida	Candida albicans
4952|AF291429.1 Yarrowia lipolytica C1-THFS protein gene, complete cds	4160	70.34	72.31	97.27	138.3	1.63	1e-26	Fungi	Ascomycota	Saccharomycetes	Saccharomycetales	Dipodascaceae	Yarrowia	Yarrowia lipolytica
42374|AF184907.1 Candida dubliniensis pH-regulated protein 1 (PHR1) gene, complete cds	2840	29.93	31.94	93.72	313.12	0.32	1e-26	Fungi	Ascomycota	Saccharomycetes	Saccharomycetales	Debaryomycetaceae	Candida	Candida dubliniensis
40410|AF186474.1 Filobasidiella neoformans var. neoformans mannitol-1-phosphate dehydrogenase (MPD1) gene, complete cds	1828	28.94	30.2	95.83	331.16	0.3	1e-26	Fungi	Basidiomycota	Tremellomycetes	Tremellales	Cryptococcaceae	Cryptococcus	Cryptococcus neoformans
5482|AJ296093.1 Candida tropicalis hsr1 gene for heat-shock related protein Hsr1	6196	54.63	55.92	97.69	178.82	1.03	1e-26	Fungi	Ascomycota	Saccharomycetes	Saccharomycetales	Debaryomycetaceae	Candida	Candida tropicalis
5476|AF317660.1 Candida albicans 60S acidic ribosomal protein type P1-B (p1B) gene, complete cds	441	80.5	86.62	92.93	115.45	1.73	1e-26	Fungi	Ascomycota	Saccharomycetes	Saccharomycetales	Debaryomycetaceae	Candida	Candida albicans
5476|AF317662.1 Candida albicans 60S acidic ribosomal protein type P2-B (p2B) gene, complete cds	481	67.36	71.93	93.64	139.02	0.72	1e-26	Fungi	Ascomycota	Saccharomycetes	Saccharomycetales	Debaryomycetaceae	Candida	Candida albicans
5476|AF049867.1 Candida albicans Prp20p (PRP20) gene, complete cds	1968	56.96	60.21	94.6	166.08	0.77	1e-26	Fungi	Ascomycota	Saccharomycetes	Saccharomycetales	Debaryomycetaceae	Candida	Candida albicans
42374|AJ302032.1 Candida dubliniensis URA3 gene for orotidine-5'-phosphate decarboxylase	2027	53.33	58.51	91.15	170.91	1.63	1e-26	Fungi	Ascomycota	Saccharomycetes	Saccharomycetales	Debaryomycetaceae	Candida	Candida dubliniensis
5478|AF233343.1 Candida glabrata Msh4p-related protein, Mnm4-related protein, centromere binding protein 1 (CBF1), and serin/threonin kinase genes, complete cds; and unknown gene	11541	31.92	32.41	98.48	308.5	0.33	1e-26	Fungi	Ascomycota	Saccharomycetes	Saccharomycetales	Saccharomycetaceae	Nakaseomyces	[Candida] glabrata
40410|AF333997.1 Filobasidiella neoformans var. neoformans cyclophilin A (CPA2) gene, complete cds	762	38.32	40.94	93.59	244.23	0.8	1e-26	Fungi	Basidiomycota	Tremellomycetes	Tremellales	Cryptococcaceae	Cryptococcus	Cryptococcus neoformans
5207|AF248049.1 Filobasidiella neoformans var. bacillispora NYS 155B copper zinc superoxide dismutase (SOD1) mRNA, complete cds	607	68.86	70.84	97.21	141.16	0.71	1e-26	Fungi	Basidiomycota	Tremellomycetes	Tremellales	Cryptococcaceae	Cryptococcus	Cryptococcus neoformans
4952|AF321465.1 Yarrowia lipolytica transcription factor Snf5p (snf5) gene, complete cds	2969	70.56	73.76	95.66	135.57	0.74	1e-26	Fungi	Ascomycota	Saccharomycetes	Saccharomycetales	Dipodascaceae	Yarrowia	Yarrowia lipolytica
4952|AF321467.1 Yarrowia lipolytica serine/threonine phosphatase Pph21p (pph21) gene, complete cds	1502	34.22	35.42	96.62	282.33	1.05	1e-26	Fungi	Ascomycota	Saccharomycetes	Saccharomycetales	Dipodascaceae	Yarrowia	Yarrowia lipolytica
4952|AF321468.1 Yarrowia lipolytica Bud6p (bud6) gene, partial cds	2234	59.22	60.12	98.51	166.34	0.6	1e-26	Fungi	Ascomycota	Saccharomycetes	Saccharomycetales	Dipodascaceae	Yarrowia	Yarrowia lipolytica
4952|AF321469.1 Yarrowia lipolytica Ras guanine-nucleotide exchange protein Cdc25p (cdc25) gene, partial cds	4363	53.68	54.71	98.11	182.78	0.55	1e-26	Fungi	Ascomycota	Saccharomycetes	Saccharomycetales	Dipodascaceae	Yarrowia	Yarrowia lipolytica
36911|AF186215.1 Clavispora lusitaniae RNase P RNA gene, partial sequence	197	99.49	100	99.49	100	1	1e-26	Fungi	Ascomycota	Saccharomycetes	Saccharomycetales	Metschnikowiaceae	Clavispora	Clavispora lusitaniae
5476|AF365406.1 Candida albicans YIP3-like protein (YIP3) gene, partial cds; and ribosomal protein L39 (RPL39), ribosomal protein S22 (RPS22), and ribosomal protein S14 (RPS14) genes, complete cds	3753	32.11	34.67	92.62	288.47	0.56	1e-26	Fungi	Ascomycota	Saccharomycetes	Saccharomycetales	Debaryomycetaceae	Candida	Candida albicans
5482|AJ278686.1 Candida tropicalis rps0 gene for ribosomal protein, exons 1-2	2144	46.97	56.3	83.43	177.63	1.27	1e-26	Fungi	Ascomycota	Saccharomycetes	Saccharomycetales	Debaryomycetaceae	Candida	Candida tropicalis
5207|AF394893.1 Filobasidiella neoformans threonine synthase Thr4 mRNA, complete cds	1705	41	41.35	99.15	241.84	0.41	1e-26	Fungi	Basidiomycota	Tremellomycetes	Tremellales	Cryptococcaceae	Cryptococcus	Cryptococcus neoformans
4952|AF346486.1 Yarrowia lipolytica peroxin (PEX19) gene, complete cds	1657	51.36	51.9	98.95	192.67	0.86	1e-26	Fungi	Ascomycota	Saccharomycetes	Saccharomycetales	Dipodascaceae	Yarrowia	Yarrowia lipolytica
4952|AJ237707.1 Yarrowia lipolytica odc gene for ornithine decarboxylase	2599	64.68	65.91	98.13	151.72	0.66	1e-26	Fungi	Ascomycota	Saccharomycetes	Saccharomycetales	Dipodascaceae	Yarrowia	Yarrowia lipolytica
5476|AB084519.1 Candida albicans caGPR1 gene for G-protein coupled receptor, complete cds	2472	28.88	30.26	95.45	330.48	0.31	1e-26	Fungi	Ascomycota	Saccharomycetes	Saccharomycetales	Debaryomycetaceae	Candida	Candida albicans
5476|AY166604.1 Candida albicans alpha-1 calcium channel subunit Cch1 gene, complete cds	6765	51.8	54.71	94.68	182.79	1.35	1e-26	Fungi	Ascomycota	Saccharomycetes	Saccharomycetales	Debaryomycetaceae	Candida	Candida albicans
40410|AF518433.1 Cryptococcus neoformans var. neoformans strain 431 mitochondrial NAD4-NAD5 intergenic region, partial sequence	585	87.01	93.85	92.71	106.56	0.94	1e-26	Fungi	Basidiomycota	Tremellomycetes	Tremellales	Cryptococcaceae	Cryptococcus	Cryptococcus neoformans
51657|AY181248.1 Kluyveromyces delphensis putative mating-type locus, partial sequence	24379	46.39	47.22	98.24	211.77	0.51	1e-26	Fungi	Ascomycota	Saccharomycetes	Saccharomycetales	Saccharomycetaceae	Nakaseomyces	Nakaseomyces delphensis
5478|AY181249.1 Candida glabrata mating pheromone alpha2 (MFalpha2), LIF1 (LIF1), NBP35 (NBP35), and NUP145 (NUP145) genes, complete cds	8380	63.16	64.2	98.38	155.76	2.2	1e-26	Fungi	Ascomycota	Saccharomycetes	Saccharomycetales	Saccharomycetaceae	Nakaseomyces	[Candida] glabrata
51657|AY181250.1 Kluyveromyces delphensis SCY1 (SCY1), GUP1 (GUP1), YGL085w (YGL085w), MAD1 (MAD1), MMS2 (MMS2), and mating pheromone alpha2 (MFalpha2) genes, complete cds	12391	36.13	38.04	94.97	262.86	0.39	1e-26	Fungi	Ascomycota	Saccharomycetes	Saccharomycetales	Saccharomycetaceae	Nakaseomyces	Nakaseomyces delphensis
4952|AF474003.1 Yarrowia lipolytica Pex3p (PEX3) gene, complete cds	1760	62.5	63.18	98.92	158.27	0.63	1e-26	Fungi	Ascomycota	Saccharomycetes	Saccharomycetales	Dipodascaceae	Yarrowia	Yarrowia lipolytica
5478|AY077689.1 Candida glabrata heat shock protein gene, complete cds	2082	48.27	50.53	95.53	197.91	1.54	1e-26	Fungi	Ascomycota	Saccharomycetes	Saccharomycetales	Saccharomycetaceae	Nakaseomyces	[Candida] glabrata
51657|AY198400.1 Kluyveromyces delphensis strain CBS 2170 18S ribosomal RNA gene, internal transcribed spacer 1, 5.8S ribosomal RNA gene, internal transcribed spacer 2, and 25S ribosomal RNA gene, complete sequence	8533	91.87	95.05	96.65	105.2	3.05	1e-26	Fungi	Ascomycota	Saccharomycetes	Saccharomycetales	Saccharomycetaceae	Nakaseomyces	Nakaseomyces delphensis
40410|AY212947.1 Cryptococcus neoformans var. neoformans Mpk1 mRNA, complete cds	1326	58.45	60.33	96.88	165.75	0.6	1e-26	Fungi	Basidiomycota	Tremellomycetes	Tremellales	Cryptococcaceae	Cryptococcus	Cryptococcus neoformans
5478|AJ511533.1 Candida glabrata complete mitochondrial genome	20063	38.81	41.55	93.4	240.65	0.78	1e-26	Fungi	Ascomycota	Saccharomycetes	Saccharomycetales	Saccharomycetaceae	Nakaseomyces	[Candida] glabrata
42374|AB105203.1 Candida dubliniensis mitochondrial gene for large subunit ribosomal RNA, partial sequence, strain: CBS2747	389	94.09	94.09	100	106.28	1.88	1e-26	Fungi	Ascomycota	Saccharomycetes	Saccharomycetales	Debaryomycetaceae	Candida	Candida dubliniensis
5476|AJ616009.1 Candida albicans fcy21 gene for putative purine-cytosine permease	1743	91.11	97.3	93.63	102.77	1.71	1e-26	Fungi	Ascomycota	Saccharomycetes	Saccharomycetales	Debaryomycetaceae	Candida	Candida albicans
51657|AJ617311.1 Kluyveromyces delphensis gcr2B gene, gcs1 gene, ho gene, shs1 gene (partial), ssb gene, ptp1 gene and bre4 gene (partial)	12809	52.6	54.42	96.66	183.75	0.87	1e-26	Fungi	Ascomycota	Saccharomycetes	Saccharomycetales	Saccharomycetaceae	Nakaseomyces	Nakaseomyces delphensis
5476|AB061274.2 Candida albicans CaMSI3 gene for chaperone protein CaMsi3p, complete cds	3959	53.78	56.05	95.94	178.41	1.98	1e-26	Fungi	Ascomycota	Saccharomycetes	Saccharomycetales	Debaryomycetaceae	Candida	Candida albicans
5476|AB013716.2 Candida albicans CGR1 gene, complete cds	1938	33.38	33.44	99.85	299.07	0.33	1e-26	Fungi	Ascomycota	Saccharomycetes	Saccharomycetales	Debaryomycetaceae	Candida	Candida albicans
5482|AB002105.2 Candida tropicalis gene for D-xylose reductase I,II, complete cds	1211	24.36	24.61	98.99	406.38	0.25	1e-26	Fungi	Ascomycota	Saccharomycetes	Saccharomycetales	Debaryomycetaceae	Candida	Candida tropicalis
5478|AJ630371.1 Candida glabrata ace2 gene for transcription factor	2112	70.41	70.74	99.53	141.37	0.71	1e-26	Fungi	Ascomycota	Saccharomycetes	Saccharomycetales	Saccharomycetaceae	Nakaseomyces	[Candida] glabrata
5480|AJ635315.1 Candida parapsilosis partial sya1 gene for putative alanyl tRNA synthetase, type strain CBS 604T	430	65.12	65.12	100	153.57	0.65	1e-26	Fungi	Ascomycota	Saccharomycetes	Saccharomycetales	Debaryomycetaceae	Candida	Candida parapsilosis
4952|AJ639863.1 Yarrowia lipolytica nuvm gene, exons 1-2, strain E 150	1379	41.48	48.15	86.14	207.68	0.96	1e-26	Fungi	Ascomycota	Saccharomycetes	Saccharomycetales	Dipodascaceae	Yarrowia	Yarrowia lipolytica
4952|AJ639864.1 Yarrowia lipolytica nuwm gene, strain E 150	1350	56.52	60	94.2	166.67	1.45	1e-26	Fungi	Ascomycota	Saccharomycetes	Saccharomycetales	Dipodascaceae	Yarrowia	Yarrowia lipolytica
4952|AB120846.1 Yarrowia lipolytica PAT1 gene for acetoacetyl-CoA thiolase, complete cds	2944	44.57	46.13	96.61	216.79	2.45	1e-26	Fungi	Ascomycota	Saccharomycetes	Saccharomycetales	Dipodascaceae	Yarrowia	Yarrowia lipolytica
4952|AB126598.1 Yarrowia lipolytica YlCPR1 gene for NADPH-cytochrome P-450 reductase, complete cds	3340	37.81	38.92	97.15	256.92	0.6	1e-26	Fungi	Ascomycota	Saccharomycetes	Saccharomycetales	Dipodascaceae	Yarrowia	Yarrowia lipolytica
272698|AY623794.1 Candida glycerinogenes orotidine-5'-monophosphate decarboxylase (URA3) mRNA, complete cds	3415	56.63	58.83	96.27	169.99	1.3	1e-26	Fungi	Ascomycota	Saccharomycetes	Saccharomycetales		Candida	Candida glycerinogenes
42374|AJ634668.1 Candida dubliniensis partial ipf9787 gene	329	74.77	75.38	99.19	132.66	0.75	1e-26	Fungi	Ascomycota	Saccharomycetes	Saccharomycetales	Debaryomycetaceae	Candida	Candida dubliniensis
4926|AB182464.1 Pichia membranifaciens mitochondrial gene for small subunit ribosomal RNA, partial sequence	578	42.56	48.44	87.86	206.43	0.97	1e-26	Fungi	Ascomycota	Saccharomycetes	Saccharomycetales	Pichiaceae	Pichia	Pichia membranifaciens
5478|CR380948.1 Candida glabrata strain CBS138 chromosome B complete sequence	502101	57.88	59.57	97.16	167.87	0.93	1e-26	Fungi	Ascomycota	Saccharomycetes	Saccharomycetales	Saccharomycetaceae	Nakaseomyces	[Candida] glabrata
5478|CR380949.1 Candida glabrata strain CBS138 chromosome C complete sequence	558804	55.13	56.9	96.88	175.73	1.03	1e-26	Fungi	Ascomycota	Saccharomycetes	Saccharomycetales	Saccharomycetaceae	Nakaseomyces	[Candida] glabrata
5478|CR380950.1 Candida glabrata strain CBS138 chromosome D complete sequence	651701	60.21	61.84	97.36	161.7	0.99	1e-26	Fungi	Ascomycota	Saccharomycetes	Saccharomycetales	Saccharomycetaceae	Nakaseomyces	[Candida] glabrata
5478|CR380952.1 Candida glabrata strain CBS138 chromosome F complete sequence	927101	59.38	60.96	97.41	164.04	0.93	1e-26	Fungi	Ascomycota	Saccharomycetes	Saccharomycetales	Saccharomycetaceae	Nakaseomyces	[Candida] glabrata
5478|CR380953.1 Candida glabrata strain CBS138 chromosome G complete sequence	992211	62.29	64.23	96.98	155.68	1	1e-26	Fungi	Ascomycota	Saccharomycetes	Saccharomycetales	Saccharomycetaceae	Nakaseomyces	[Candida] glabrata
5478|CR380954.1 Candida glabrata strain CBS138 chromosome H complete sequence	1050361	60.99	62.55	97.52	159.88	0.99	1e-26	Fungi	Ascomycota	Saccharomycetes	Saccharomycetales	Saccharomycetaceae	Nakaseomyces	[Candida] glabrata
5478|XM_444989.1 [Candida] glabrata uncharacterized protein (CAGL0B00440g), partial mRNA	810	77.04	82.96	92.86	120.54	1.15	1e-26	Fungi	Ascomycota	Saccharomycetes	Saccharomycetales	Saccharomycetaceae	Nakaseomyces	[Candida] glabrata
5478|XM_445010.1 [Candida] glabrata uncharacterized protein (CAGL0B00902g), partial mRNA	2409	97.43	99.83	97.59	100.17	1.14	1e-26	Fungi	Ascomycota	Saccharomycetes	Saccharomycetales	Saccharomycetaceae	Nakaseomyces	[Candida] glabrata
5478|XM_445029.1 [Candida] glabrata uncharacterized protein (CAGL0B01375g), partial mRNA	3333	77.17	79.45	97.13	125.87	1.2	1e-26	Fungi	Ascomycota	Saccharomycetes	Saccharomycetales	Saccharomycetaceae	Nakaseomyces	[Candida] glabrata
5478|XM_445032.1 [Candida] glabrata uncharacterized protein (CAGL0B01441g), partial mRNA	1302	72.81	77.34	94.14	129.29	2.58	1e-26	Fungi	Ascomycota	Saccharomycetes	Saccharomycetales	Saccharomycetaceae	Nakaseomyces	[Candida] glabrata
5478|XM_445076.1 [Candida] glabrata uncharacterized protein (CAGL0B02431g), partial mRNA	1575	86.29	92.51	93.27	108.1	1.45	1e-26	Fungi	Ascomycota	Saccharomycetes	Saccharomycetales	Saccharomycetaceae	Nakaseomyces	[Candida] glabrata
5478|XM_445082.1 [Candida] glabrata uncharacterized protein (CAGL0B02563g), partial mRNA	1548	65.96	68.73	95.96	145.49	0.92	1e-26	Fungi	Ascomycota	Saccharomycetes	Saccharomycetales	Saccharomycetaceae	Nakaseomyces	[Candida] glabrata
5478|XM_445084.1 [Candida] glabrata uncharacterized protein (CAGL0B02607g), partial mRNA	1593	71.69	78.59	91.21	127.24	2.47	1e-26	Fungi	Ascomycota	Saccharomycetes	Saccharomycetales	Saccharomycetaceae	Nakaseomyces	[Candida] glabrata
5478|XM_445089.1 [Candida] glabrata acetate--CoA ligase (CAGL0B02717g), partial mRNA	2052	53.02	54.92	96.54	182.08	1.03	1e-26	Fungi	Ascomycota	Saccharomycetes	Saccharomycetales	Saccharomycetaceae	Nakaseomyces	[Candida] glabrata
5478|XM_445105.1 [Candida] glabrata uncharacterized protein (CAGL0B03047g), partial mRNA	1200	74.5	80.17	92.93	124.74	2.73	1e-26	Fungi	Ascomycota	Saccharomycetes	Saccharomycetales	Saccharomycetaceae	Nakaseomyces	[Candida] glabrata
5478|XM_445123.1 [Candida] glabrata uncharacterized protein (CAGL0B03487g), partial mRNA	3138	92.45	95.44	96.86	104.77	4.97	1e-26	Fungi	Ascomycota	Saccharomycetes	Saccharomycetales	Saccharomycetaceae	Nakaseomyces	[Candida] glabrata
5478|XM_445124.1 [Candida] glabrata uncharacterized protein (CAGL0B03509g), partial mRNA	1794	70.68	74.86	94.42	133.58	1.75	1e-26	Fungi	Ascomycota	Saccharomycetes	Saccharomycetales	Saccharomycetaceae	Nakaseomyces	[Candida] glabrata
5478|XM_445155.1 [Candida] glabrata 60S ribosomal protein L4 (CAGL0B04257g), partial mRNA	1089	80.17	88.25	90.84	113.32	6.16	1e-26	Fungi	Ascomycota	Saccharomycetes	Saccharomycetales	Saccharomycetaceae	Nakaseomyces	[Candida] glabrata
5478|XM_445183.1 [Candida] glabrata uncharacterized protein (CAGL0B04895g), partial mRNA	1884	74.95	77.92	96.19	128.34	1.27	1e-26	Fungi	Ascomycota	Saccharomycetes	Saccharomycetales	Saccharomycetaceae	Nakaseomyces	[Candida] glabrata
5478|XM_445193.1 [Candida] glabrata uncharacterized protein (CAGL0C00275g), partial mRNA	711	90.01	92.69	97.12	107.89	2.01	1e-26	Fungi	Ascomycota	Saccharomycetes	Saccharomycetales	Saccharomycetaceae	Nakaseomyces	[Candida] glabrata
5478|XM_445198.1 [Candida] glabrata uncharacterized protein (CAGL0C00385g), partial mRNA	2562	77.44	78.53	98.61	127.34	1.36	1e-26	Fungi	Ascomycota	Saccharomycetes	Saccharomycetales	Saccharomycetaceae	Nakaseomyces	[Candida] glabrata
5478|XM_445210.1 [Candida] glabrata uncharacterized protein (CAGL0C00649g), partial mRNA	1530	78.76	84.97	92.69	117.69	1.7	1e-26	Fungi	Ascomycota	Saccharomycetes	Saccharomycetales	Saccharomycetaceae	Nakaseomyces	[Candida] glabrata
5478|XM_445212.1 [Candida] glabrata uncharacterized protein (CAGL0C00693g), partial mRNA	948	85.86	91.24	94.1	109.6	1.51	1e-26	Fungi	Ascomycota	Saccharomycetes	Saccharomycetales	Saccharomycetaceae	Nakaseomyces	[Candida] glabrata
5478|XM_445257.1 [Candida] glabrata uncharacterized protein (CAGL0C01881g), partial mRNA	3000	92.33	94.63	97.57	105.67	2.47	1e-26	Fungi	Ascomycota	Saccharomycetes	Saccharomycetales	Saccharomycetaceae	Nakaseomyces	[Candida] glabrata
5478|XM_445271.1 [Candida] glabrata uncharacterized protein (CAGL0C02189g), partial mRNA	1350	96	104.15	92.18	96.02	2.49	1e-26	Fungi	Ascomycota	Saccharomycetes	Saccharomycetales	Saccharomycetaceae	Nakaseomyces	[Candida] glabrata
5478|XM_445290.1 [Candida] glabrata uncharacterized protein (CAGL0C02607g), partial mRNA	2034	89.92	91.45	98.33	109.35	1.4	1e-26	Fungi	Ascomycota	Saccharomycetes	Saccharomycetales	Saccharomycetaceae	Nakaseomyces	[Candida] glabrata
5478|XM_445303.1 [Candida] glabrata uncharacterized protein (CAGL0C02893g), partial mRNA	1950	74.05	77.44	95.63	129.14	1.43	1e-26	Fungi	Ascomycota	Saccharomycetes	Saccharomycetales	Saccharomycetaceae	Nakaseomyces	[Candida] glabrata
5478|XM_445312.1 [Candida] glabrata uncharacterized protein (CAGL0C03113g), partial mRNA	1080	86.11	91.48	94.13	109.31	1.99	1e-26	Fungi	Ascomycota	Saccharomycetes	Saccharomycetales	Saccharomycetaceae	Nakaseomyces	[Candida] glabrata
5478|XM_445315.1 [Candida] glabrata uncharacterized protein (CAGL0C03201g), partial mRNA	9327	81.11	82.57	98.23	121.11	1.2	1e-26	Fungi	Ascomycota	Saccharomycetes	Saccharomycetales	Saccharomycetaceae	Nakaseomyces	[Candida] glabrata
5478|XM_445316.1 [Candida] glabrata uncharacterized protein (CAGL0C03223g), partial mRNA	762	71.78	78.74	91.17	127	1.31	1e-26	Fungi	Ascomycota	Saccharomycetes	Saccharomycetales	Saccharomycetaceae	Nakaseomyces	[Candida] glabrata
5478|XM_445318.1 [Candida] glabrata uncharacterized protein (CAGL0C03267g), partial mRNA	1959	78.71	84.18	93.51	118.8	1.49	1e-26	Fungi	Ascomycota	Saccharomycetes	Saccharomycetales	Saccharomycetaceae	Nakaseomyces	[Candida] glabrata
5478|XM_445319.1 [Candida] glabrata uncharacterized protein (CAGL0C03289g), partial mRNA	4947	94.56	95.69	98.82	104.5	3.56	1e-26	Fungi	Ascomycota	Saccharomycetes	Saccharomycetales	Saccharomycetaceae	Nakaseomyces	[Candida] glabrata
5478|XM_445323.1 [Candida] glabrata uncharacterized protein (CAGL0C03369g), partial mRNA	1485	57.71	62.96	91.66	158.82	1.34	1e-26	Fungi	Ascomycota	Saccharomycetes	Saccharomycetales	Saccharomycetaceae	Nakaseomyces	[Candida] glabrata
5478|XM_445355.1 [Candida] glabrata uncharacterized protein (CAGL0C04136g), partial mRNA	312	99.36	100	99.36	100	2.8	1e-26	Fungi	Ascomycota	Saccharomycetes	Saccharomycetales	Saccharomycetaceae	Nakaseomyces	[Candida] glabrata
5478|XM_445367.1 [Candida] glabrata uncharacterized protein (CAGL0C04411g), partial mRNA	396	97.73	100	97.73	100	4.14	1e-26	Fungi	Ascomycota	Saccharomycetes	Saccharomycetales	Saccharomycetaceae	Nakaseomyces	[Candida] glabrata
5478|XM_445374.1 [Candida] glabrata uncharacterized protein (CAGL0C04587g), partial mRNA	2127	76.45	79.92	95.65	125.12	1.3	1e-26	Fungi	Ascomycota	Saccharomycetes	Saccharomycetales	Saccharomycetaceae	Nakaseomyces	[Candida] glabrata
5478|XM_445397.1 [Candida] glabrata uncharacterized protein (CAGL0C05137g), partial mRNA	1269	95.43	99.05	96.34	100.95	2.59	1e-26	Fungi	Ascomycota	Saccharomycetes	Saccharomycetales	Saccharomycetaceae	Nakaseomyces	[Candida] glabrata
5478|XM_445403.1 [Candida] glabrata uncharacterized protein (CAGL0C05269g), partial mRNA	1134	87.74	89.77	97.74	111.39	1.32	1e-26	Fungi	Ascomycota	Saccharomycetes	Saccharomycetales	Saccharomycetaceae	Nakaseomyces	[Candida] glabrata
5478|XM_445408.1 [Candida] glabrata uncharacterized protein (CAGL0C05379g), partial mRNA	1842	96.15	101.09	95.11	98.93	2.95	1e-26	Fungi	Ascomycota	Saccharomycetes	Saccharomycetales	Saccharomycetaceae	Nakaseomyces	[Candida] glabrata
5478|XM_445421.1 [Candida] glabrata uncharacterized protein (CAGL0D00176g), partial mRNA	1383	91.32	96.53	94.61	103.6	3.7	1e-26	Fungi	Ascomycota	Saccharomycetes	Saccharomycetales	Saccharomycetaceae	Nakaseomyces	[Candida] glabrata
5478|XM_445436.1 [Candida] glabrata uncharacterized protein (CAGL0D00528g), partial mRNA	6246	78.4	80.96	96.84	123.51	1.41	1e-26	Fungi	Ascomycota	Saccharomycetes	Saccharomycetales	Saccharomycetaceae	Nakaseomyces	[Candida] glabrata
5478|XM_445461.1 [Candida] glabrata uncharacterized protein (CAGL0D01078g), partial mRNA	2721	90.92	93.75	96.98	106.66	1.38	1e-26	Fungi	Ascomycota	Saccharomycetes	Saccharomycetales	Saccharomycetaceae	Nakaseomyces	[Candida] glabrata
5478|XM_445466.1 [Candida] glabrata uncharacterized protein (CAGL0D01188g), partial mRNA	1377	92.23	96.88	95.2	103.22	3.84	1e-26	Fungi	Ascomycota	Saccharomycetes	Saccharomycetales	Saccharomycetaceae	Nakaseomyces	[Candida] glabrata
5478|XM_445471.1 [Candida] glabrata uncharacterized protein (CAGL0D01298g), partial mRNA	2040	70.29	74.12	94.84	134.92	5.42	1e-26	Fungi	Ascomycota	Saccharomycetes	Saccharomycetales	Saccharomycetaceae	Nakaseomyces	[Candida] glabrata
5478|XM_445493.1 [Candida] glabrata uncharacterized protein (CAGL0D01782g), partial mRNA	4899	86.57	87.69	98.72	114.04	2.3	1e-26	Fungi	Ascomycota	Saccharomycetes	Saccharomycetales	Saccharomycetaceae	Nakaseomyces	[Candida] glabrata
5478|XM_445495.1 [Candida] glabrata uncharacterized protein (CAGL0D01826g), partial mRNA	8001	73.68	74.65	98.69	133.95	3.39	1e-26	Fungi	Ascomycota	Saccharomycetes	Saccharomycetales	Saccharomycetaceae	Nakaseomyces	[Candida] glabrata
5478|XM_445525.1 [Candida] glabrata uncharacterized protein (CAGL0D02530g), partial mRNA	2031	51.8	54.11	95.72	184.8	1.33	1e-26	Fungi	Ascomycota	Saccharomycetes	Saccharomycetales	Saccharomycetaceae	Nakaseomyces	[Candida] glabrata
5478|XM_445530.1 [Candida] glabrata uncharacterized protein (CAGL0D02640g), partial mRNA_x0001_XM_445531.1 [Candida] glabrata uncharacterized protein (CAGL0D02662g), partial mRNA	1695	85.07	91.56	92.91	109.21	2.41	1e-26	Fungi	Ascomycota	Saccharomycetes	Saccharomycetales	Saccharomycetaceae	Nakaseomyces	[Candida] glabrata
5478|XM_445537.1 [Candida] glabrata uncharacterized protein (CAGL0D02794g), partial mRNA	1392	82.61	86.57	95.44	115.52	1.17	1e-26	Fungi	Ascomycota	Saccharomycetes	Saccharomycetales	Saccharomycetaceae	Nakaseomyces	[Candida] glabrata
5478|XM_445542.1 [Candida] glabrata uncharacterized protein (CAGL0D02904g), partial mRNA	2664	74.77	76.76	97.41	130.27	1.38	1e-26	Fungi	Ascomycota	Saccharomycetes	Saccharomycetales	Saccharomycetaceae	Nakaseomyces	[Candida] glabrata
5478|XM_445544.1 [Candida] glabrata uncharacterized protein (CAGL0D02948g), partial mRNA	2004	93.01	100.9	92.19	99.11	4.15	1e-26	Fungi	Ascomycota	Saccharomycetes	Saccharomycetales	Saccharomycetaceae	Nakaseomyces	[Candida] glabrata
5478|XM_445554.1 [Candida] glabrata uncharacterized protein (CAGL0D03168g), partial mRNA	6249	83.15	85.17	97.63	117.42	2.06	1e-26	Fungi	Ascomycota	Saccharomycetes	Saccharomycetales	Saccharomycetaceae	Nakaseomyces	[Candida] glabrata
5478|XM_445556.1 [Candida] glabrata uncharacterized protein (CAGL0D03212g), partial mRNA	1098	82.7	87.07	94.98	114.85	2.08	1e-26	Fungi	Ascomycota	Saccharomycetes	Saccharomycetales	Saccharomycetaceae	Nakaseomyces	[Candida] glabrata
5478|XM_445561.1 [Candida] glabrata uncharacterized protein (CAGL0D03322g), partial mRNA	1638	95.18	100	95.18	100	1.41	1e-26	Fungi	Ascomycota	Saccharomycetes	Saccharomycetales	Saccharomycetaceae	Nakaseomyces	[Candida] glabrata
5478|XM_445562.1 [Candida] glabrata uncharacterized protein (CAGL0D03344g), partial mRNA	5364	91.67	93.74	97.79	106.68	1.33	1e-26	Fungi	Ascomycota	Saccharomycetes	Saccharomycetales	Saccharomycetaceae	Nakaseomyces	[Candida] glabrata
5478|XM_445566.1 [Candida] glabrata uncharacterized protein (CAGL0D03454g), partial mRNA	1107	70.19	72.81	96.4	137.34	1.46	1e-26	Fungi	Ascomycota	Saccharomycetes	Saccharomycetales	Saccharomycetaceae	Nakaseomyces	[Candida] glabrata
5478|XM_445575.1 [Candida] glabrata uncharacterized protein (CAGL0D03674g), partial mRNA	3561	82.5	84.64	97.48	118.15	1.66	1e-26	Fungi	Ascomycota	Saccharomycetes	Saccharomycetales	Saccharomycetaceae	Nakaseomyces	[Candida] glabrata
5478|XM_445595.1 [Candida] glabrata uncharacterized protein (CAGL0D04114g), partial mRNA	2064	79.22	83.87	94.45	119.24	1.17	1e-26	Fungi	Ascomycota	Saccharomycetes	Saccharomycetales	Saccharomycetaceae	Nakaseomyces	[Candida] glabrata
5478|XM_445603.1 [Candida] glabrata uncharacterized protein (CAGL0D04312g), partial mRNA	2895	78.65	80.73	97.43	123.88	1.42	1e-26	Fungi	Ascomycota	Saccharomycetes	Saccharomycetales	Saccharomycetaceae	Nakaseomyces	[Candida] glabrata
5478|XM_445616.1 [Candida] glabrata uncharacterized protein (CAGL0D04708g), partial mRNA	1152	57.9	61.11	94.74	163.64	0.89	1e-26	Fungi	Ascomycota	Saccharomycetes	Saccharomycetales	Saccharomycetaceae	Nakaseomyces	[Candida] glabrata
5478|XM_445647.1 [Candida] glabrata uncharacterized protein (CAGL0D05478g), partial mRNA	2175	95.4	107.59	88.68	92.95	1.59	1e-26	Fungi	Ascomycota	Saccharomycetes	Saccharomycetales	Saccharomycetaceae	Nakaseomyces	[Candida] glabrata
5478|XM_445650.1 [Candida] glabrata uncharacterized protein (CAGL0D05544g), partial mRNA	2736	62.28	63.56	97.99	157.33	1.77	1e-26	Fungi	Ascomycota	Saccharomycetes	Saccharomycetales	Saccharomycetaceae	Nakaseomyces	[Candida] glabrata
5478|XM_445684.1 [Candida] glabrata uncharacterized protein (CAGL0D06424g), partial mRNA	2334	88.13	95.63	92.16	104.57	4.42	1e-26	Fungi	Ascomycota	Saccharomycetes	Saccharomycetales	Saccharomycetaceae	Nakaseomyces	[Candida] glabrata
5478|XM_445690.1 [Candida] glabrata uncharacterized protein (CAGL0D06556g), partial mRNA	1662	91.16	93.26	97.74	107.23	2.82	1e-26	Fungi	Ascomycota	Saccharomycetes	Saccharomycetales	Saccharomycetaceae	Nakaseomyces	[Candida] glabrata
5478|XM_445707.1 [Candida] glabrata uncharacterized protein (CAGL0E00451g), partial mRNA	6273	61.28	63.11	97.1	158.45	3.11	1e-26	Fungi	Ascomycota	Saccharomycetes	Saccharomycetales	Saccharomycetaceae	Nakaseomyces	[Candida] glabrata
5478|XM_445722.1 [Candida] glabrata uncharacterized protein (CAGL0E00781g), partial mRNA	2067	59.65	62.6	95.29	159.74	2.52	1e-26	Fungi	Ascomycota	Saccharomycetes	Saccharomycetales	Saccharomycetaceae	Nakaseomyces	[Candida] glabrata
5478|XM_445723.1 [Candida] glabrata uncharacterized protein (CAGL0E00803g), partial mRNA	1140	53.95	57.02	94.62	175.38	1.35	1e-26	Fungi	Ascomycota	Saccharomycetes	Saccharomycetales	Saccharomycetaceae	Nakaseomyces	[Candida] glabrata
5478|XM_445737.1 [Candida] glabrata uncharacterized protein (CAGL0E01133g), partial mRNA	1074	85.57	90.13	94.94	110.95	1.54	1e-26	Fungi	Ascomycota	Saccharomycetes	Saccharomycetales	Saccharomycetaceae	Nakaseomyces	[Candida] glabrata
5478|XM_445739.1 [Candida] glabrata uncharacterized protein (CAGL0E01177g), partial mRNA	489	87.32	100.41	86.97	99.59	3.41	1e-26	Fungi	Ascomycota	Saccharomycetes	Saccharomycetales	Saccharomycetaceae	Nakaseomyces	[Candida] glabrata
5478|XM_445759.1 [Candida] glabrata uncharacterized protein (CAGL0E01617g), partial mRNA	2412	46.93	47.47	98.86	210.66	1.79	1e-26	Fungi	Ascomycota	Saccharomycetes	Saccharomycetales	Saccharomycetaceae	Nakaseomyces	[Candida] glabrata
5478|XM_445771.1 [Candida] glabrata uncharacterized protein (CAGL0E01881g), partial mRNA	1527	74.85	79.24	94.46	126.2	1.99	1e-26	Fungi	Ascomycota	Saccharomycetes	Saccharomycetales	Saccharomycetaceae	Nakaseomyces	[Candida] glabrata
5478|XM_445790.1 [Candida] glabrata uncharacterized protein (CAGL0E02321g), partial mRNA	2115	81.42	81.89	99.42	122.11	2.41	1e-26	Fungi	Ascomycota	Saccharomycetes	Saccharomycetales	Saccharomycetaceae	Nakaseomyces	[Candida] glabrata
5478|XM_445810.1 [Candida] glabrata uncharacterized protein (CAGL0E02783g), partial mRNA	3612	64.48	65.45	98.52	152.79	1.11	1e-26	Fungi	Ascomycota	Saccharomycetes	Saccharomycetales	Saccharomycetaceae	Nakaseomyces	[Candida] glabrata
5478|XM_445826.1 [Candida] glabrata uncharacterized protein (CAGL0E03157g), partial mRNA	1506	83.07	90.44	91.85	110.57	6.07	1e-26	Fungi	Ascomycota	Saccharomycetes	Saccharomycetales	Saccharomycetaceae	Nakaseomyces	[Candida] glabrata
5478|XM_445857.1 [Candida] glabrata uncharacterized protein (CAGL0E03916g), partial mRNA	2019	81.33	86.53	93.99	115.57	2.23	1e-26	Fungi	Ascomycota	Saccharomycetes	Saccharomycetales	Saccharomycetaceae	Nakaseomyces	[Candida] glabrata
5478|XM_445858.1 [Candida] glabrata 60S ribosomal protein L8 (CAGL0E03938g), partial mRNA	771	97.28	101.82	95.54	98.22	6.98	1e-26	Fungi	Ascomycota	Saccharomycetes	Saccharomycetales	Saccharomycetaceae	Nakaseomyces	[Candida] glabrata
5478|XM_445889.1 [Candida] glabrata uncharacterized protein (CAGL0E04620g), partial mRNA	1290	56.59	58.99	95.93	169.51	1.36	1e-26	Fungi	Ascomycota	Saccharomycetes	Saccharomycetales	Saccharomycetaceae	Nakaseomyces	[Candida] glabrata
5478|XM_445905.1 [Candida] glabrata 60S ribosomal protein L9 (CAGL0E04994g), partial mRNA	576	98.09	100	98.09	100	9.09	1e-26	Fungi	Ascomycota	Saccharomycetes	Saccharomycetales	Saccharomycetaceae	Nakaseomyces	[Candida] glabrata
5478|XM_445912.1 [Candida] glabrata uncharacterized protein (CAGL0E05148g), partial mRNA	3246	87.77	90.08	97.44	111.01	2.91	1e-26	Fungi	Ascomycota	Saccharomycetes	Saccharomycetales	Saccharomycetaceae	Nakaseomyces	[Candida] glabrata
5478|XM_445923.1 [Candida] glabrata uncharacterized protein (CAGL0E05390g), partial mRNA	2871	89.48	91.71	97.57	109.04	5.23	1e-26	Fungi	Ascomycota	Saccharomycetes	Saccharomycetales	Saccharomycetaceae	Nakaseomyces	[Candida] glabrata
5478|XM_445928.1 [Candida] glabrata uncharacterized protein (CAGL0E05500g), partial mRNA	4932	79.48	84.35	94.23	118.56	2.52	1e-26	Fungi	Ascomycota	Saccharomycetes	Saccharomycetales	Saccharomycetaceae	Nakaseomyces	[Candida] glabrata
5478|XM_445950.1 [Candida] glabrata uncharacterized protein (CAGL0E06006g), partial mRNA	1236	85.36	90.05	94.79	111.05	1.46	1e-26	Fungi	Ascomycota	Saccharomycetes	Saccharomycetales	Saccharomycetaceae	Nakaseomyces	[Candida] glabrata
5478|XM_445956.1 [Candida] glabrata uncharacterized protein (CAGL0E06138g), partial mRNA	5652	81.4	84.82	95.97	117.9	1.41	1e-26	Fungi	Ascomycota	Saccharomycetes	Saccharomycetales	Saccharomycetaceae	Nakaseomyces	[Candida] glabrata
5478|XM_445966.1 [Candida] glabrata uncharacterized protein (CAGL0E06358g), partial mRNA	744	90.73	100.54	90.24	99.47	5.62	1e-26	Fungi	Ascomycota	Saccharomycetes	Saccharomycetales	Saccharomycetaceae	Nakaseomyces	[Candida] glabrata
5478|XM_445997.1 [Candida] glabrata uncharacterized protein (CAGL0F00539g), partial mRNA	1698	94.17	97.88	96.21	102.17	1.74	1e-26	Fungi	Ascomycota	Saccharomycetes	Saccharomycetales	Saccharomycetaceae	Nakaseomyces	[Candida] glabrata
5478|XM_446000.1 [Candida] glabrata uncharacterized protein (CAGL0F00605g), partial mRNA	1488	54.17	58.94	91.9	169.67	1.08	1e-26	Fungi	Ascomycota	Saccharomycetes	Saccharomycetales	Saccharomycetaceae	Nakaseomyces	[Candida] glabrata
5478|XM_446025.1 [Candida] glabrata uncharacterized protein (CAGL0F01177g), partial mRNA	2457	81.12	82.54	98.27	121.15	1.15	1e-26	Fungi	Ascomycota	Saccharomycetes	Saccharomycetales	Saccharomycetaceae	Nakaseomyces	[Candida] glabrata
5478|XM_446032.1 [Candida] glabrata uncharacterized protein (CAGL0F01397g), partial mRNA	2190	49.68	63.15	78.67	158.35	1.65	1e-26	Fungi	Ascomycota	Saccharomycetes	Saccharomycetales	Saccharomycetaceae	Nakaseomyces	[Candida] glabrata
5478|XM_446038.1 [Candida] glabrata uncharacterized protein (CAGL0F01529g), partial mRNA	2274	66.71	73.61	90.62	135.84	1.25	1e-26	Fungi	Ascomycota	Saccharomycetes	Saccharomycetales	Saccharomycetaceae	Nakaseomyces	[Candida] glabrata
5478|XM_446057.1 [Candida] glabrata uncharacterized protein (CAGL0F01947g), partial mRNA	1482	89.81	91.36	98.3	109.45	3.2	1e-26	Fungi	Ascomycota	Saccharomycetes	Saccharomycetales	Saccharomycetaceae	Nakaseomyces	[Candida] glabrata
5478|XM_446064.1 [Candida] glabrata uncharacterized protein (CAGL0F02101g), partial mRNA	6390	74.46	75.37	98.8	132.68	1.28	1e-26	Fungi	Ascomycota	Saccharomycetes	Saccharomycetales	Saccharomycetaceae	Nakaseomyces	[Candida] glabrata
5478|XM_446068.1 [Candida] glabrata uncharacterized protein (CAGL0F02233g), partial mRNA	1452	66.32	72.93	90.93	137.11	1.3	1e-26	Fungi	Ascomycota	Saccharomycetes	Saccharomycetales	Saccharomycetaceae	Nakaseomyces	[Candida] glabrata
5478|XM_446088.1 [Candida] glabrata uncharacterized protein (CAGL0F02717g), partial mRNA	4629	72.97	76.28	95.67	131.1	2.81	1e-26	Fungi	Ascomycota	Saccharomycetes	Saccharomycetales	Saccharomycetaceae	Nakaseomyces	[Candida] glabrata
5478|XM_446100.1 [Candida] glabrata uncharacterized protein (CAGL0F03003g), partial mRNA	3558	88.65	92.86	95.46	107.69	2.56	1e-26	Fungi	Ascomycota	Saccharomycetes	Saccharomycetales	Saccharomycetaceae	Nakaseomyces	[Candida] glabrata
5478|XM_446101.1 [Candida] glabrata uncharacterized protein (CAGL0F03025g), partial mRNA	2787	97.74	98.39	99.34	101.64	0.98	1e-26	Fungi	Ascomycota	Saccharomycetes	Saccharomycetales	Saccharomycetaceae	Nakaseomyces	[Candida] glabrata
5478|XM_446140.1 [Candida] glabrata uncharacterized protein (CAGL0F03905g), partial mRNA	2127	81.95	84.53	96.94	118.3	1.35	1e-26	Fungi	Ascomycota	Saccharomycetes	Saccharomycetales	Saccharomycetaceae	Nakaseomyces	[Candida] glabrata
5478|XM_446154.1 [Candida] glabrata ADP/ATP carrier protein (CAGL0F04213g), partial mRNA	921	71.34	76	93.86	131.57	2.76	1e-26	Fungi	Ascomycota	Saccharomycetes	Saccharomycetales	Saccharomycetaceae	Nakaseomyces	[Candida] glabrata
5478|XM_446176.1 [Candida] glabrata uncharacterized protein (CAGL0F04719g), partial mRNA	2115	97.78	101.28	96.55	98.74	1.06	1e-26	Fungi	Ascomycota	Saccharomycetes	Saccharomycetales	Saccharomycetaceae	Nakaseomyces	[Candida] glabrata
5478|XM_446183.1 [Candida] glabrata uncharacterized protein (CAGL0F04873g), partial mRNA	2082	48.75	50.86	95.85	196.6	1.73	1e-26	Fungi	Ascomycota	Saccharomycetes	Saccharomycetales	Saccharomycetaceae	Nakaseomyces	[Candida] glabrata
5478|XM_446194.1 [Candida] glabrata uncharacterized protein (CAGL0F05115g), partial mRNA	2085	42.35	43.6	97.14	229.37	1.83	1e-26	Fungi	Ascomycota	Saccharomycetes	Saccharomycetales	Saccharomycetaceae	Nakaseomyces	[Candida] glabrata
5478|XM_446202.1 [Candida] glabrata uncharacterized protein (CAGL0F05335g), partial mRNA	2535	79.13	79.64	99.36	125.56	1.72	1e-26	Fungi	Ascomycota	Saccharomycetes	Saccharomycetales	Saccharomycetaceae	Nakaseomyces	[Candida] glabrata
5478|XM_446204.1 [Candida] glabrata uncharacterized protein (CAGL0F05379g), partial mRNA	3072	64.81	67.35	96.23	148.48	1.08	1e-26	Fungi	Ascomycota	Saccharomycetes	Saccharomycetales	Saccharomycetaceae	Nakaseomyces	[Candida] glabrata
5478|XM_446232.1 [Candida] glabrata uncharacterized protein (CAGL0F05995g), partial mRNA	1794	91.36	91.64	99.7	109.12	0.92	1e-26	Fungi	Ascomycota	Saccharomycetes	Saccharomycetales	Saccharomycetaceae	Nakaseomyces	[Candida] glabrata
5478|XM_446238.1 [Candida] glabrata uncharacterized protein (CAGL0F06171g), partial mRNA	3108	89.19	90.22	98.86	110.84	1.3	1e-26	Fungi	Ascomycota	Saccharomycetes	Saccharomycetales	Saccharomycetaceae	Nakaseomyces	[Candida] glabrata
5478|XM_446242.1 [Candida] glabrata uncharacterized protein (CAGL0F06325g), partial mRNA	2685	98.92	100.45	98.48	99.56	3.19	1e-26	Fungi	Ascomycota	Saccharomycetes	Saccharomycetales	Saccharomycetaceae	Nakaseomyces	[Candida] glabrata
5478|XM_446246.1 [Candida] glabrata uncharacterized protein (CAGL0F06413g), partial mRNA	1908	62.47	64.78	96.44	154.37	1.92	1e-26	Fungi	Ascomycota	Saccharomycetes	Saccharomycetales	Saccharomycetaceae	Nakaseomyces	[Candida] glabrata
5478|XM_446267.1 [Candida] glabrata uncharacterized protein (CAGL0F06875g), partial mRNA	1119	72.03	77.12	93.4	129.66	1.19	1e-26	Fungi	Ascomycota	Saccharomycetes	Saccharomycetales	Saccharomycetaceae	Nakaseomyces	[Candida] glabrata
5478|XM_446270.1 [Candida] glabrata uncharacterized protein (CAGL0F06941g), partial mRNA	3543	82.59	84.59	97.63	118.22	1.89	1e-26	Fungi	Ascomycota	Saccharomycetes	Saccharomycetales	Saccharomycetaceae	Nakaseomyces	[Candida] glabrata
5478|XM_446274.1 [Candida] glabrata uncharacterized protein (CAGL0F07029g), partial mRNA	1803	72.55	75.43	96.18	132.57	1.49	1e-26	Fungi	Ascomycota	Saccharomycetes	Saccharomycetales	Saccharomycetaceae	Nakaseomyces	[Candida] glabrata
5478|XM_446276.1 [Candida] glabrata 40S ribosomal protein S2 (CAGL0F07073g), partial mRNA	762	89.9	100	89.9	100	3.45	1e-26	Fungi	Ascomycota	Saccharomycetes	Saccharomycetales	Saccharomycetaceae	Nakaseomyces	[Candida] glabrata
5478|XM_446301.1 [Candida] glabrata uncharacterized protein (CAGL0F07667g), partial mRNA	2379	72.17	73.85	97.72	135.4	1.49	1e-26	Fungi	Ascomycota	Saccharomycetes	Saccharomycetales	Saccharomycetaceae	Nakaseomyces	[Candida] glabrata
5478|XM_446317.1 [Candida] glabrata uncharacterized protein (CAGL0F08019g), partial mRNA	699	92.99	97	95.87	103.1	0.97	1e-26	Fungi	Ascomycota	Saccharomycetes	Saccharomycetales	Saccharomycetaceae	Nakaseomyces	[Candida] glabrata
5478|XM_446318.1 [Candida] glabrata uncharacterized protein (CAGL0F08041g), partial mRNA	2976	82.39	95.19	86.55	105.05	2.84	1e-26	Fungi	Ascomycota	Saccharomycetes	Saccharomycetales	Saccharomycetaceae	Nakaseomyces	[Candida] glabrata
5478|XM_446336.1 [Candida] glabrata uncharacterized protein (CAGL0F08459g), partial mRNA	2253	92.45	96.01	96.3	104.16	1.59	1e-26	Fungi	Ascomycota	Saccharomycetes	Saccharomycetales	Saccharomycetaceae	Nakaseomyces	[Candida] glabrata
5478|XM_446340.1 [Candida] glabrata uncharacterized protein (CAGL0F08547g), partial mRNA	624	95.51	101.44	94.15	98.58	3.52	1e-26	Fungi	Ascomycota	Saccharomycetes	Saccharomycetales	Saccharomycetaceae	Nakaseomyces	[Candida] glabrata
5478|XM_446360.1 [Candida] glabrata 40S ribosomal protein S4 (CAGL0F09031g), partial mRNA	786	35.37	36.64	96.53	272.92	0.37	1e-26	Fungi	Ascomycota	Saccharomycetes	Saccharomycetales	Saccharomycetaceae	Nakaseomyces	[Candida] glabrata
5478|XM_446375.1 [Candida] glabrata uncharacterized protein (CAGL0G00242g), partial mRNA	4434	53.83	56.07	96.02	178.36	1.33	1e-26	Fungi	Ascomycota	Saccharomycetes	Saccharomycetales	Saccharomycetaceae	Nakaseomyces	[Candida] glabrata
5478|XM_446377.1 [Candida] glabrata uncharacterized protein (CAGL0G00286g), partial mRNA	1680	42.14	45.89	91.83	217.9	1.29	1e-26	Fungi	Ascomycota	Saccharomycetes	Saccharomycetales	Saccharomycetaceae	Nakaseomyces	[Candida] glabrata
5478|XM_446404.1 [Candida] glabrata 60S acidic ribosomal protein P0 (CAGL0G00990g), partial mRNA	936	84.08	93.8	89.64	106.61	2.86	1e-26	Fungi	Ascomycota	Saccharomycetes	Saccharomycetales	Saccharomycetaceae	Nakaseomyces	[Candida] glabrata
5478|XM_446408.1 [Candida] glabrata 60S ribosomal protein L26 (CAGL0G01078g), partial mRNA	384	93.75	100	93.75	100	4.1	1e-26	Fungi	Ascomycota	Saccharomycetes	Saccharomycetales	Saccharomycetaceae	Nakaseomyces	[Candida] glabrata
5478|XM_446420.1 [Candida] glabrata uncharacterized protein (CAGL0G01342g), partial mRNA	3231	84.93	87	97.62	114.94	1.88	1e-26	Fungi	Ascomycota	Saccharomycetes	Saccharomycetales	Saccharomycetaceae	Nakaseomyces	[Candida] glabrata
5478|XM_446425.1 [Candida] glabrata uncharacterized protein (CAGL0G01452g), partial mRNA	531	55.74	56.5	98.67	177	0.56	1e-26	Fungi	Ascomycota	Saccharomycetes	Saccharomycetales	Saccharomycetaceae	Nakaseomyces	[Candida] glabrata
5478|XM_446438.1 [Candida] glabrata uncharacterized protein (CAGL0G01782g), partial mRNA	4080	75.25	75.88	99.16	131.78	1.1	1e-26	Fungi	Ascomycota	Saccharomycetes	Saccharomycetales	Saccharomycetaceae	Nakaseomyces	[Candida] glabrata
5478|XM_446440.1 [Candida] glabrata 60S ribosomal protein L11 (CAGL0G01826g), partial mRNA	525	94.29	100	94.29	100	5	1e-26	Fungi	Ascomycota	Saccharomycetes	Saccharomycetales	Saccharomycetaceae	Nakaseomyces	[Candida] glabrata
5478|XM_446452.1 [Candida] glabrata 60S ribosomal protein L3 (CAGL0G02079g), partial mRNA	1164	93.81	100.17	93.65	99.83	4.67	1e-26	Fungi	Ascomycota	Saccharomycetes	Saccharomycetales	Saccharomycetaceae	Nakaseomyces	[Candida] glabrata
5478|XM_446469.1 [Candida] glabrata uncharacterized protein (CAGL0G02453g), partial mRNA	1794	80.49	91.69	87.78	109.06	1.79	1e-26	Fungi	Ascomycota	Saccharomycetes	Saccharomycetales	Saccharomycetaceae	Nakaseomyces	[Candida] glabrata
5478|XM_446473.1 [Candida] glabrata uncharacterized protein (CAGL0G02541g), partial mRNA	3888	67.23	70.24	95.72	142.37	1.11	1e-26	Fungi	Ascomycota	Saccharomycetes	Saccharomycetales	Saccharomycetaceae	Nakaseomyces	[Candida] glabrata
5478|XM_446476.1 [Candida] glabrata uncharacterized protein (CAGL0G02607g), partial mRNA	2067	72.28	73.88	97.84	135.36	1.18	1e-26	Fungi	Ascomycota	Saccharomycetes	Saccharomycetales	Saccharomycetaceae	Nakaseomyces	[Candida] glabrata
5478|XM_446497.1 [Candida] glabrata uncharacterized protein (CAGL0G03091g), partial mRNA	3318	85.59	88.43	96.8	113.09	2.52	1e-26	Fungi	Ascomycota	Saccharomycetes	Saccharomycetales	Saccharomycetaceae	Nakaseomyces	[Candida] glabrata
5478|XM_446498.1 [Candida] glabrata uncharacterized protein (CAGL0G03113g), partial mRNA	702	88.18	89.17	98.88	112.14	1.64	1e-26	Fungi	Ascomycota	Saccharomycetes	Saccharomycetales	Saccharomycetaceae	Nakaseomyces	[Candida] glabrata
5478|XM_446501.1 [Candida] glabrata uncharacterized protein (CAGL0G03179g), partial mRNA	3186	50.94	52.01	97.95	192.28	1.37	1e-26	Fungi	Ascomycota	Saccharomycetes	Saccharomycetales	Saccharomycetaceae	Nakaseomyces	[Candida] glabrata
5478|XM_446506.1 [Candida] glabrata uncharacterized protein (CAGL0G03289g), partial mRNA	1944	71.66	75.46	94.96	132.52	1.52	1e-26	Fungi	Ascomycota	Saccharomycetes	Saccharomycetales	Saccharomycetaceae	Nakaseomyces	[Candida] glabrata
5478|XM_446509.1 [Candida] glabrata uncharacterized protein (CAGL0G03355g), partial mRNA	4359	57.28	58.18	98.46	171.88	1.07	1e-26	Fungi	Ascomycota	Saccharomycetes	Saccharomycetales	Saccharomycetaceae	Nakaseomyces	[Candida] glabrata
5478|XM_446519.1 [Candida] glabrata 60S ribosomal protein L23 (CAGL0G03575g), partial mRNA	414	96.14	100	96.14	100	6.75	1e-26	Fungi	Ascomycota	Saccharomycetes	Saccharomycetales	Saccharomycetaceae	Nakaseomyces	[Candida] glabrata
5478|XM_446529.1 [Candida] glabrata uncharacterized protein (CAGL0G03795g), partial mRNA	1923	91.89	95.84	95.88	104.34	2.17	1e-26	Fungi	Ascomycota	Saccharomycetes	Saccharomycetales	Saccharomycetaceae	Nakaseomyces	[Candida] glabrata
5478|XM_446535.1 [Candida] glabrata uncharacterized protein (CAGL0G03971g), partial mRNA	2268	99.6	102.03	97.62	98.01	3.21	1e-26	Fungi	Ascomycota	Saccharomycetes	Saccharomycetales	Saccharomycetaceae	Nakaseomyces	[Candida] glabrata
5478|XM_446539.1 [Candida] glabrata uncharacterized protein (CAGL0G04059g), partial mRNA	1320	99.47	101.21	98.28	98.8	1.88	1e-26	Fungi	Ascomycota	Saccharomycetes	Saccharomycetales	Saccharomycetaceae	Nakaseomyces	[Candida] glabrata
5478|XM_446540.1 [Candida] glabrata uncharacterized protein (CAGL0G04081g), partial mRNA	1542	98.05	100.32	97.74	99.68	4.8	1e-26	Fungi	Ascomycota	Saccharomycetes	Saccharomycetales	Saccharomycetaceae	Nakaseomyces	[Candida] glabrata
5478|XM_446567.1 [Candida] glabrata uncharacterized protein (CAGL0G04763g), partial mRNA	1224	78.84	80.72	97.67	123.89	1.2	1e-26	Fungi	Ascomycota	Saccharomycetes	Saccharomycetales	Saccharomycetaceae	Nakaseomyces	[Candida] glabrata
5478|XM_446618.1 [Candida] glabrata uncharacterized protein (CAGL0G05896g), partial mRNA	885	91.86	99.32	92.49	100.68	2.62	1e-26	Fungi	Ascomycota	Saccharomycetes	Saccharomycetales	Saccharomycetaceae	Nakaseomyces	[Candida] glabrata
5478|XM_446643.1 [Candida] glabrata uncharacterized protein (CAGL0G06468g), partial mRNA	1770	59.44	62.2	95.55	160.76	1.32	1e-26	Fungi	Ascomycota	Saccharomycetes	Saccharomycetales	Saccharomycetaceae	Nakaseomyces	[Candida] glabrata
5478|XM_446653.1 [Candida] glabrata uncharacterized protein (CAGL0G06732g), partial mRNA	1827	76.19	82.21	92.68	121.64	1.99	1e-26	Fungi	Ascomycota	Saccharomycetes	Saccharomycetales	Saccharomycetaceae	Nakaseomyces	[Candida] glabrata
5478|XM_446675.1 [Candida] glabrata 40S ribosomal protein S18 (CAGL0G07227g), partial mRNA	444	91.22	94.59	96.43	105.71	1.41	1e-26	Fungi	Ascomycota	Saccharomycetes	Saccharomycetales	Saccharomycetaceae	Nakaseomyces	[Candida] glabrata
5478|XM_446678.1 [Candida] glabrata uncharacterized protein (CAGL0G07293g), partial mRNA	2829	86.89	89.75	96.81	111.42	1.77	1e-26	Fungi	Ascomycota	Saccharomycetes	Saccharomycetales	Saccharomycetaceae	Nakaseomyces	[Candida] glabrata
5478|XM_446692.1 [Candida] glabrata uncharacterized protein (CAGL0G07601g), partial mRNA	1263	83.77	90.74	92.32	110.21	2.4	1e-26	Fungi	Ascomycota	Saccharomycetes	Saccharomycetales	Saccharomycetaceae	Nakaseomyces	[Candida] glabrata
5478|XM_446693.1 [Candida] glabrata uncharacterized protein (CAGL0G07623g), partial mRNA	1692	94.8	101.54	93.36	98.49	1.55	1e-26	Fungi	Ascomycota	Saccharomycetes	Saccharomycetales	Saccharomycetaceae	Nakaseomyces	[Candida] glabrata
5478|XM_446741.1 [Candida] glabrata uncharacterized protein (CAGL0G08712g), partial mRNA	3036	51.48	55.8	92.27	179.22	1.7	1e-26	Fungi	Ascomycota	Saccharomycetes	Saccharomycetales	Saccharomycetaceae	Nakaseomyces	[Candida] glabrata
5478|XM_446752.1 [Candida] glabrata uncharacterized protein (CAGL0G08954g), partial mRNA	1773	83.31	87.14	95.6	114.76	2.37	1e-26	Fungi	Ascomycota	Saccharomycetes	Saccharomycetales	Saccharomycetaceae	Nakaseomyces	[Candida] glabrata
5478|XM_446758.1 [Candida] glabrata 60S ribosomal protein L7 (CAGL0G09130g), partial mRNA	735	94.42	101.09	93.41	98.92	3.57	1e-26	Fungi	Ascomycota	Saccharomycetes	Saccharomycetales	Saccharomycetaceae	Nakaseomyces	[Candida] glabrata
5478|XM_446769.1 [Candida] glabrata uncharacterized protein (CAGL0G09361g), partial mRNA	1290	81.86	86.05	95.14	116.22	1.54	1e-26	Fungi	Ascomycota	Saccharomycetes	Saccharomycetales	Saccharomycetaceae	Nakaseomyces	[Candida] glabrata
5478|XM_446770.1 [Candida] glabrata uncharacterized protein (CAGL0G09383g), partial mRNA	999	99.5	100.9	98.61	99.11	4.75	1e-26	Fungi	Ascomycota	Saccharomycetes	Saccharomycetales	Saccharomycetaceae	Nakaseomyces	[Candida] glabrata
5478|XM_446795.1 [Candida] glabrata uncharacterized protein (CAGL0G09999g), partial mRNA	1983	82.1	82.5	99.51	121.21	1.1	1e-26	Fungi	Ascomycota	Saccharomycetes	Saccharomycetales	Saccharomycetaceae	Nakaseomyces	[Candida] glabrata
5478|XM_446797.1 [Candida] glabrata uncharacterized protein (CAGL0G10043g), partial mRNA	480	47.08	52.29	90.04	191.24	0.52	1e-26	Fungi	Ascomycota	Saccharomycetes	Saccharomycetales	Saccharomycetaceae	Nakaseomyces	[Candida] glabrata
5478|XM_446807.1 [Candida] glabrata uncharacterized protein (CAGL0H00220g), partial mRNA	1227	45.23	46.45	97.37	215.26	0.89	1e-26	Fungi	Ascomycota	Saccharomycetes	Saccharomycetales	Saccharomycetaceae	Nakaseomyces	[Candida] glabrata
5478|XM_446818.1 [Candida] glabrata 40S ribosomal protein S5 (CAGL0H00462g), partial mRNA	678	94.1	101.33	92.87	98.69	4.69	1e-26	Fungi	Ascomycota	Saccharomycetes	Saccharomycetales	Saccharomycetaceae	Nakaseomyces	[Candida] glabrata
5478|XM_446854.1 [Candida] glabrata uncharacterized protein (CAGL0H01287g), partial mRNA	3975	78.87	81.16	97.18	123.22	1.74	1e-26	Fungi	Ascomycota	Saccharomycetes	Saccharomycetales	Saccharomycetaceae	Nakaseomyces	[Candida] glabrata
5478|XM_446940.1 [Candida] glabrata uncharacterized protein (CAGL0H03377g), partial mRNA	1623	91.37	98.21	93.04	101.82	1.56	1e-26	Fungi	Ascomycota	Saccharomycetes	Saccharomycetales	Saccharomycetaceae	Nakaseomyces	[Candida] glabrata
5478|XM_446948.1 [Candida] glabrata uncharacterized protein (CAGL0H03553g), partial mRNA	1488	90.26	94.76	95.25	105.53	3.59	1e-26	Fungi	Ascomycota	Saccharomycetes	Saccharomycetales	Saccharomycetaceae	Nakaseomyces	[Candida] glabrata
5478|XM_446973.1 [Candida] glabrata uncharacterized protein (CAGL0H04103g), partial mRNA	2004	97.46	101.05	96.44	98.96	1.21	1e-26	Fungi	Ascomycota	Saccharomycetes	Saccharomycetales	Saccharomycetaceae	Nakaseomyces	[Candida] glabrata
5478|XM_447007.1 [Candida] glabrata uncharacterized protein (CAGL0H04873g), partial mRNA	1356	88.35	92.85	95.15	107.7	3.09	1e-26	Fungi	Ascomycota	Saccharomycetes	Saccharomycetales	Saccharomycetaceae	Nakaseomyces	[Candida] glabrata
5478|XM_447011.1 [Candida] glabrata uncharacterized protein (CAGL0H04961g), partial mRNA	1440	72.22	79.51	90.83	125.76	1.73	1e-26	Fungi	Ascomycota	Saccharomycetes	Saccharomycetales	Saccharomycetaceae	Nakaseomyces	[Candida] glabrata
5478|XM_447017.1 [Candida] glabrata uncharacterized protein (CAGL0H05093g), partial mRNA	3999	73.32	75.99	96.48	131.59	1.37	1e-26	Fungi	Ascomycota	Saccharomycetes	Saccharomycetales	Saccharomycetaceae	Nakaseomyces	[Candida] glabrata
5478|XM_447031.1 [Candida] glabrata uncharacterized protein (CAGL0H05401g), partial mRNA	837	97.01	99.16	97.83	100.84	1.82	1e-26	Fungi	Ascomycota	Saccharomycetes	Saccharomycetales	Saccharomycetaceae	Nakaseomyces	[Candida] glabrata
5478|XM_447033.1 [Candida] glabrata uncharacterized protein (CAGL0H05445g), partial mRNA	1668	84.77	91.73	92.42	109.02	2.72	1e-26	Fungi	Ascomycota	Saccharomycetes	Saccharomycetales	Saccharomycetaceae	Nakaseomyces	[Candida] glabrata
5478|XM_447036.1 [Candida] glabrata uncharacterized protein (CAGL0H05533g), partial mRNA	5715	81.31	83.41	97.48	119.89	2.93	1e-26	Fungi	Ascomycota	Saccharomycetes	Saccharomycetales	Saccharomycetaceae	Nakaseomyces	[Candida] glabrata
5478|XM_447041.1 [Candida] glabrata 40S ribosomal protein S6 (CAGL0H05643g), partial mRNA	711	84.95	87.2	97.42	114.68	4.44	1e-26	Fungi	Ascomycota	Saccharomycetes	Saccharomycetales	Saccharomycetaceae	Nakaseomyces	[Candida] glabrata
5478|XM_447043.1 [Candida] glabrata uncharacterized protein (CAGL0H05687g), partial mRNA	1356	71.17	74.78	95.17	133.73	1.4	1e-26	Fungi	Ascomycota	Saccharomycetes	Saccharomycetales	Saccharomycetaceae	Nakaseomyces	[Candida] glabrata
5478|XM_447065.1 [Candida] glabrata uncharacterized protein (CAGL0H06215g), partial mRNA	3288	73.78	75.82	97.31	131.89	1.28	1e-26	Fungi	Ascomycota	Saccharomycetes	Saccharomycetales	Saccharomycetaceae	Nakaseomyces	[Candida] glabrata
5478|XM_447084.1 [Candida] glabrata uncharacterized protein (CAGL0H06633g), partial mRNA	1635	70.03	76.39	91.67	130.9	1.91	1e-26	Fungi	Ascomycota	Saccharomycetes	Saccharomycetales	Saccharomycetaceae	Nakaseomyces	[Candida] glabrata
5478|XM_447087.1 [Candida] glabrata uncharacterized protein (CAGL0H06699g), partial mRNA	1953	53	57.35	92.41	174.38	1.92	1e-26	Fungi	Ascomycota	Saccharomycetes	Saccharomycetales	Saccharomycetaceae	Nakaseomyces	[Candida] glabrata
5478|XM_447126.1 [Candida] glabrata uncharacterized protein (CAGL0H07557g), partial mRNA	1431	77.57	79.11	98.06	126.41	1.67	1e-26	Fungi	Ascomycota	Saccharomycetes	Saccharomycetales	Saccharomycetaceae	Nakaseomyces	[Candida] glabrata
5478|XM_447147.1 [Candida] glabrata uncharacterized protein (CAGL0H08019g), partial mRNA	1278	99.14	99.37	99.76	100.63	0.99	1e-26	Fungi	Ascomycota	Saccharomycetes	Saccharomycetales	Saccharomycetaceae	Nakaseomyces	[Candida] glabrata
5478|XM_447178.1 [Candida] glabrata 60S ribosomal protein L43 (CAGL0H08734g), partial mRNA	279	90.68	100	90.68	100	8.5	1e-26	Fungi	Ascomycota	Saccharomycetes	Saccharomycetales	Saccharomycetaceae	Nakaseomyces	[Candida] glabrata
5478|XM_447185.1 [Candida] glabrata uncharacterized protein (CAGL0H08888g), partial mRNA	2421	61.21	63.16	96.93	158.34	0.98	1e-26	Fungi	Ascomycota	Saccharomycetes	Saccharomycetales	Saccharomycetaceae	Nakaseomyces	[Candida] glabrata
5478|XM_447189.1 [Candida] glabrata 60S ribosomal protein L1 (CAGL0H08976g), partial mRNA	654	80.58	83.79	96.17	119.34	4.44	1e-26	Fungi	Ascomycota	Saccharomycetes	Saccharomycetales	Saccharomycetaceae	Nakaseomyces	[Candida] glabrata
5478|XM_447200.1 [Candida] glabrata uncharacterized protein (CAGL0H09218g), partial mRNA	840	99.64	100	99.64	100	1	1e-26	Fungi	Ascomycota	Saccharomycetes	Saccharomycetales	Saccharomycetaceae	Nakaseomyces	[Candida] glabrata
5478|XM_447210.1 [Candida] glabrata uncharacterized protein (CAGL0H09460g), partial mRNA	2226	78.71	81.18	96.96	123.19	1.22	1e-26	Fungi	Ascomycota	Saccharomycetes	Saccharomycetales	Saccharomycetaceae	Nakaseomyces	[Candida] glabrata
5478|XM_447227.1 [Candida] glabrata uncharacterized protein (CAGL0H09878g), partial mRNA	864	69.56	73.5	94.65	136.06	1.88	1e-26	Fungi	Ascomycota	Saccharomycetes	Saccharomycetales	Saccharomycetaceae	Nakaseomyces	[Candida] glabrata
5478|XM_447258.1 [Candida] glabrata uncharacterized protein (CAGL0H10582g), partial mRNA	2373	81.42	84.87	95.93	117.83	1.09	1e-26	Fungi	Ascomycota	Saccharomycetes	Saccharomycetales	Saccharomycetaceae	Nakaseomyces	[Candida] glabrata
5478|XM_447735.1 [Candida] glabrata uncharacterized protein (CAGL0J00539g), partial mRNA	1467	79.07	82.55	95.79	121.14	1.22	1e-26	Fungi	Ascomycota	Saccharomycetes	Saccharomycetales	Saccharomycetaceae	Nakaseomyces	[Candida] glabrata
5478|XM_447738.1 [Candida] glabrata uncharacterized protein (CAGL0J00605g), partial mRNA	2952	39.09	39.8	98.21	251.23	1.04	1e-26	Fungi	Ascomycota	Saccharomycetes	Saccharomycetales	Saccharomycetaceae	Nakaseomyces	[Candida] glabrata
5478|XM_447742.1 [Candida] glabrata uncharacterized protein (CAGL0J00693g), partial mRNA	5655	97.82	98.89	98.93	101.13	3.35	1e-26	Fungi	Ascomycota	Saccharomycetes	Saccharomycetales	Saccharomycetaceae	Nakaseomyces	[Candida] glabrata
5478|XM_447747.1 [Candida] glabrata uncharacterized protein (CAGL0J00803g), partial mRNA	3945	90.54	92.42	97.97	108.2	3.43	1e-26	Fungi	Ascomycota	Saccharomycetes	Saccharomycetales	Saccharomycetaceae	Nakaseomyces	[Candida] glabrata
5478|XM_447749.1 [Candida] glabrata uncharacterized protein (CAGL0J00847g), partial mRNA	2133	90.3	93.39	96.69	107.08	3.83	1e-26	Fungi	Ascomycota	Saccharomycetes	Saccharomycetales	Saccharomycetaceae	Nakaseomyces	[Candida] glabrata
5478|XM_447785.1 [Candida] glabrata uncharacterized protein (CAGL0J01848g), partial mRNA	3609	92.63	93.96	98.58	106.43	2.69	1e-26	Fungi	Ascomycota	Saccharomycetes	Saccharomycetales	Saccharomycetaceae	Nakaseomyces	[Candida] glabrata
5478|XM_447807.1 [Candida] glabrata 60S ribosomal protein L2 (CAGL0J02354g), partial mRNA	765	96.86	100	96.86	100	5.78	1e-26	Fungi	Ascomycota	Saccharomycetes	Saccharomycetales	Saccharomycetaceae	Nakaseomyces	[Candida] glabrata
5478|XM_447812.1 [Candida] glabrata uncharacterized protein (CAGL0J02464g), partial mRNA	2751	84.59	86.44	97.86	115.69	1.55	1e-26	Fungi	Ascomycota	Saccharomycetes	Saccharomycetales	Saccharomycetaceae	Nakaseomyces	[Candida] glabrata
5478|XM_447813.1 [Candida] glabrata uncharacterized protein (CAGL0J02486g), partial mRNA	3708	91.94	93.61	98.21	106.83	1.32	1e-26	Fungi	Ascomycota	Saccharomycetes	Saccharomycetales	Saccharomycetaceae	Nakaseomyces	[Candida] glabrata
5478|XM_447826.1 [Candida] glabrata uncharacterized protein (CAGL0J02816g), partial mRNA	1878	68.69	72.79	94.37	137.38	1.11	1e-26	Fungi	Ascomycota	Saccharomycetes	Saccharomycetales	Saccharomycetaceae	Nakaseomyces	[Candida] glabrata
5478|XM_447841.1 [Candida] glabrata uncharacterized protein (CAGL0J03146g), partial mRNA	2685	90.24	100.07	90.17	99.93	3.35	1e-26	Fungi	Ascomycota	Saccharomycetes	Saccharomycetales	Saccharomycetaceae	Nakaseomyces	[Candida] glabrata
5478|XM_447845.1 [Candida] glabrata 40S ribosomal protein S24 (CAGL0J03234g), partial mRNA	408	98.28	100	98.28	100	5.68	1e-26	Fungi	Ascomycota	Saccharomycetes	Saccharomycetales	Saccharomycetaceae	Nakaseomyces	[Candida] glabrata
5478|XM_447848.1 [Candida] glabrata uncharacterized protein (CAGL0J03300g), partial mRNA	1464	87.5	87.7	99.77	114.02	0.89	1e-26	Fungi	Ascomycota	Saccharomycetes	Saccharomycetales	Saccharomycetaceae	Nakaseomyces	[Candida] glabrata
5478|XM_447871.1 [Candida] glabrata uncharacterized protein (CAGL0J03828g), partial mRNA	1404	80.7	83.26	96.92	120.1	1.29	1e-26	Fungi	Ascomycota	Saccharomycetes	Saccharomycetales	Saccharomycetaceae	Nakaseomyces	[Candida] glabrata
5478|XM_447880.1 [Candida] glabrata uncharacterized protein (CAGL0J04026g), partial mRNA	3597	97.41	101.25	96.21	98.76	1.11	1e-26	Fungi	Ascomycota	Saccharomycetes	Saccharomycetales	Saccharomycetaceae	Nakaseomyces	[Candida] glabrata
5478|XM_447908.1 [Candida] glabrata uncharacterized protein (CAGL0J04642g), partial mRNA	5745	93.42	95.7	97.62	104.49	1.15	1e-26	Fungi	Ascomycota	Saccharomycetes	Saccharomycetales	Saccharomycetaceae	Nakaseomyces	[Candida] glabrata
5478|XM_447920.1 [Candida] glabrata uncharacterized protein (CAGL0J04928g), partial mRNA	3198	89.43	91.46	97.78	109.33	2.55	1e-26	Fungi	Ascomycota	Saccharomycetes	Saccharomycetales	Saccharomycetaceae	Nakaseomyces	[Candida] glabrata
5478|XM_447926.1 [Candida] glabrata uncharacterized protein (CAGL0J05060g), partial mRNA	2142	97.81	100.89	96.95	99.12	1.37	1e-26	Fungi	Ascomycota	Saccharomycetes	Saccharomycetales	Saccharomycetaceae	Nakaseomyces	[Candida] glabrata
5478|XM_447970.1 [Candida] glabrata uncharacterized protein (CAGL0J06072g), partial mRNA	2322	99.01	102.02	97.05	98.02	1.49	1e-26	Fungi	Ascomycota	Saccharomycetes	Saccharomycetales	Saccharomycetaceae	Nakaseomyces	[Candida] glabrata
5478|XM_447971.1 [Candida] glabrata uncharacterized protein (CAGL0J06094g), partial mRNA	3327	99.43	101.77	97.7	98.26	1.46	1e-26	Fungi	Ascomycota	Saccharomycetes	Saccharomycetales	Saccharomycetaceae	Nakaseomyces	[Candida] glabrata
5478|XM_447981.1 [Candida] glabrata uncharacterized protein (CAGL0J06314g), partial mRNA	1632	82.05	86.21	95.17	115.99	1.3	1e-26	Fungi	Ascomycota	Saccharomycetes	Saccharomycetales	Saccharomycetaceae	Nakaseomyces	[Candida] glabrata
5478|XM_447998.1 [Candida] glabrata uncharacterized protein (CAGL0J06732g), partial mRNA	2970	98.55	99.09	99.46	100.92	1.02	1e-26	Fungi	Ascomycota	Saccharomycetes	Saccharomycetales	Saccharomycetaceae	Nakaseomyces	[Candida] glabrata
5478|XM_448017.1 [Candida] glabrata uncharacterized protein (CAGL0J07150g), partial mRNA	3069	62.56	64.09	97.61	156.02	1.08	1e-26	Fungi	Ascomycota	Saccharomycetes	Saccharomycetales	Saccharomycetaceae	Nakaseomyces	[Candida] glabrata
5478|XM_448021.1 [Candida] glabrata 40S ribosomal protein S12 (CAGL0J07238g), partial mRNA	429	96.97	100.7	96.3	99.31	5.54	1e-26	Fungi	Ascomycota	Saccharomycetes	Saccharomycetales	Saccharomycetaceae	Nakaseomyces	[Candida] glabrata
5478|XM_448022.1 [Candida] glabrata uncharacterized protein (CAGL0J07260g), partial mRNA	1917	77.93	80.18	97.2	124.72	1.07	1e-26	Fungi	Ascomycota	Saccharomycetes	Saccharomycetales	Saccharomycetaceae	Nakaseomyces	[Candida] glabrata
5478|XM_448038.1 [Candida] glabrata uncharacterized protein (CAGL0J07612g), partial mRNA	1503	75.52	76.91	98.18	130.02	1.27	1e-26	Fungi	Ascomycota	Saccharomycetes	Saccharomycetales	Saccharomycetaceae	Nakaseomyces	[Candida] glabrata
5478|XM_448061.1 [Candida] glabrata uncharacterized protein (CAGL0J08118g), partial mRNA	906	96.03	101.88	94.26	98.16	2.45	1e-26	Fungi	Ascomycota	Saccharomycetes	Saccharomycetales	Saccharomycetaceae	Nakaseomyces	[Candida] glabrata
5478|XM_448064.1 [Candida] glabrata uncharacterized protein (CAGL0J08184g), partial mRNA	1719	64.86	67.66	95.87	147.81	1.07	1e-26	Fungi	Ascomycota	Saccharomycetes	Saccharomycetales	Saccharomycetaceae	Nakaseomyces	[Candida] glabrata
5478|XM_448069.1 [Candida] glabrata uncharacterized protein (CAGL0J08294g), partial mRNA	1794	78.54	83.28	94.31	120.08	1.76	1e-26	Fungi	Ascomycota	Saccharomycetes	Saccharomycetales	Saccharomycetaceae	Nakaseomyces	[Candida] glabrata
5478|XM_448070.1 [Candida] glabrata uncharacterized protein (CAGL0J08316g), partial mRNA	1500	99.4	101.27	98.16	98.75	1.98	1e-26	Fungi	Ascomycota	Saccharomycetes	Saccharomycetales	Saccharomycetaceae	Nakaseomyces	[Candida] glabrata
5478|XM_448082.1 [Candida] glabrata uncharacterized protein (CAGL0J08613g), partial mRNA	2214	96.43	98.78	97.62	101.23	1.65	1e-26	Fungi	Ascomycota	Saccharomycetes	Saccharomycetales	Saccharomycetaceae	Nakaseomyces	[Candida] glabrata
5478|XM_448089.1 [Candida] glabrata uncharacterized protein (CAGL0J08756g), partial mRNA	2502	86.41	88.37	97.78	113.16	1.76	1e-26	Fungi	Ascomycota	Saccharomycetes	Saccharomycetales	Saccharomycetaceae	Nakaseomyces	[Candida] glabrata
5478|XM_448104.1 [Candida] glabrata 60S ribosomal protein L35 (CAGL0J09086g), partial mRNA	363	94.21	100	94.21	100	3.74	1e-26	Fungi	Ascomycota	Saccharomycetes	Saccharomycetales	Saccharomycetaceae	Nakaseomyces	[Candida] glabrata
5478|XM_448116.1 [Candida] glabrata uncharacterized protein (CAGL0J09350g), partial mRNA	2493	76.33	84.24	90.62	118.71	1.97	1e-26	Fungi	Ascomycota	Saccharomycetes	Saccharomycetales	Saccharomycetaceae	Nakaseomyces	[Candida] glabrata
5478|XM_448140.1 [Candida] glabrata uncharacterized protein (CAGL0J09900g), partial mRNA	852	73.36	79.46	92.32	125.85	1.82	1e-26	Fungi	Ascomycota	Saccharomycetes	Saccharomycetales	Saccharomycetaceae	Nakaseomyces	[Candida] glabrata
5478|XM_448141.1 [Candida] glabrata uncharacterized protein (CAGL0J09922g), partial mRNA	1284	73.05	83.1	87.91	120.34	2.26	1e-26	Fungi	Ascomycota	Saccharomycetes	Saccharomycetales	Saccharomycetaceae	Nakaseomyces	[Candida] glabrata
5478|XM_448152.1 [Candida] glabrata 60S ribosomal protein L16 (CAGL0J10164g), partial mRNA	603	95.19	100	95.19	100	6.66	1e-26	Fungi	Ascomycota	Saccharomycetes	Saccharomycetales	Saccharomycetaceae	Nakaseomyces	[Candida] glabrata
5478|XM_448163.1 [Candida] glabrata 60S ribosomal protein L28 (CAGL0J10384g), partial mRNA	450	80.89	92.67	87.29	107.91	4.22	1e-26	Fungi	Ascomycota	Saccharomycetes	Saccharomycetales	Saccharomycetaceae	Nakaseomyces	[Candida] glabrata
5478|XM_448198.1 [Candida] glabrata uncharacterized protein (CAGL0J11176g), partial mRNA	1890	91.69	93.12	98.47	107.39	1.54	1e-26	Fungi	Ascomycota	Saccharomycetes	Saccharomycetales	Saccharomycetaceae	Nakaseomyces	[Candida] glabrata
5478|XM_448203.1 [Candida] glabrata uncharacterized protein (CAGL0J11286g), partial mRNA	1587	91.18	92.31	98.77	108.33	1.68	1e-26	Fungi	Ascomycota	Saccharomycetes	Saccharomycetales	Saccharomycetaceae	Nakaseomyces	[Candida] glabrata
5478|XM_448238.1 [Candida] glabrata uncharacterized protein (CAGL0K00319g), partial mRNA	3045	67.42	69.46	97.07	143.97	1.37	1e-26	Fungi	Ascomycota	Saccharomycetes	Saccharomycetales	Saccharomycetaceae	Nakaseomyces	[Candida] glabrata
5478|XM_448247.1 [Candida] glabrata uncharacterized protein (CAGL0K00517g), partial mRNA	7416	73.48	74.53	98.59	134.18	1.11	1e-26	Fungi	Ascomycota	Saccharomycetes	Saccharomycetales	Saccharomycetaceae	Nakaseomyces	[Candida] glabrata
5478|XM_448257.1 [Candida] glabrata uncharacterized protein (CAGL0K00759g), partial mRNA	1440	62.71	66.18	94.75	151.1	2	1e-26	Fungi	Ascomycota	Saccharomycetes	Saccharomycetales	Saccharomycetaceae	Nakaseomyces	[Candida] glabrata
5478|XM_448284.1 [Candida] glabrata mitochondrial 37S ribosomal protein YmS-T (CAGL0K01375g), partial mRNA	288	95.83	100	95.83	100	1	1e-26	Fungi	Ascomycota	Saccharomycetes	Saccharomycetales	Saccharomycetaceae	Nakaseomyces	[Candida] glabrata
5478|XM_448308.1 [Candida] glabrata uncharacterized protein (CAGL0K01903g), partial mRNA	306	74.18	75.49	98.27	132.47	0.75	1e-26	Fungi	Ascomycota	Saccharomycetes	Saccharomycetales	Saccharomycetaceae	Nakaseomyces	[Candida] glabrata
5478|XM_448323.1 [Candida] glabrata uncharacterized protein (CAGL0K02255g), partial mRNA	2469	50.51	52.29	96.59	191.25	1.77	1e-26	Fungi	Ascomycota	Saccharomycetes	Saccharomycetales	Saccharomycetaceae	Nakaseomyces	[Candida] glabrata
5478|XM_448327.1 [Candida] glabrata uncharacterized protein (CAGL0K02343g), partial mRNA	3489	58.84	60.3	97.58	165.83	1.07	1e-26	Fungi	Ascomycota	Saccharomycetes	Saccharomycetales	Saccharomycetaceae	Nakaseomyces	[Candida] glabrata
5478|XM_448367.1 [Candida] glabrata uncharacterized protein (CAGL0K03267g), partial mRNA	1464	88.8	91.33	97.23	109.5	1.62	1e-26	Fungi	Ascomycota	Saccharomycetes	Saccharomycetales	Saccharomycetaceae	Nakaseomyces	[Candida] glabrata
5478|XM_448397.1 [Candida] glabrata uncharacterized protein (CAGL0K03949g), partial mRNA	1518	91.77	93.94	97.69	106.45	2.94	1e-26	Fungi	Ascomycota	Saccharomycetes	Saccharomycetales	Saccharomycetaceae	Nakaseomyces	[Candida] glabrata
5478|XM_448415.1 [Candida] glabrata uncharacterized protein (CAGL0K04367g), partial mRNA	1749	59.52	66.38	89.66	150.65	1.59	1e-26	Fungi	Ascomycota	Saccharomycetes	Saccharomycetales	Saccharomycetaceae	Nakaseomyces	[Candida] glabrata
5478|XM_448421.1 [Candida] glabrata uncharacterized protein (CAGL0K04499g), partial mRNA	4041	89.71	95.47	93.96	104.74	1.48	1e-26	Fungi	Ascomycota	Saccharomycetes	Saccharomycetales	Saccharomycetaceae	Nakaseomyces	[Candida] glabrata
5478|XM_448426.1 [Candida] glabrata uncharacterized protein (CAGL0K04609g), partial mRNA	1830	45.68	47.21	96.76	211.81	0.93	1e-26	Fungi	Ascomycota	Saccharomycetes	Saccharomycetales	Saccharomycetaceae	Nakaseomyces	[Candida] glabrata
5478|XM_448432.1 [Candida] glabrata uncharacterized protein (CAGL0K04741g), partial mRNA	1842	77.52	80.89	95.84	123.62	1.34	1e-26	Fungi	Ascomycota	Saccharomycetes	Saccharomycetales	Saccharomycetaceae	Nakaseomyces	[Candida] glabrata
5478|XM_448458.1 [Candida] glabrata uncharacterized protein (CAGL0K05357g), partial mRNA	1119	90.8	98.57	92.11	101.45	2.58	1e-26	Fungi	Ascomycota	Saccharomycetes	Saccharomycetales	Saccharomycetaceae	Nakaseomyces	[Candida] glabrata
5478|XM_448465.1 [Candida] glabrata uncharacterized protein (CAGL0K05511g), partial mRNA	2184	81.59	84.11	97.01	118.89	1.17	1e-26	Fungi	Ascomycota	Saccharomycetes	Saccharomycetales	Saccharomycetaceae	Nakaseomyces	[Candida] glabrata
5478|XM_448480.1 [Candida] glabrata uncharacterized protein (CAGL0K05841g), partial mRNA	4119	93.54	96.41	97.03	103.73	1.48	1e-26	Fungi	Ascomycota	Saccharomycetes	Saccharomycetales	Saccharomycetaceae	Nakaseomyces	[Candida] glabrata
5478|XM_448486.1 [Candida] glabrata 40S ribosomal protein S28 (CAGL0K06061g), partial mRNA	204	96.57	100	96.57	100	3.51	1e-26	Fungi	Ascomycota	Saccharomycetes	Saccharomycetales	Saccharomycetaceae	Nakaseomyces	[Candida] glabrata
5478|XM_448488.1 [Candida] glabrata uncharacterized protein (CAGL0K06105g), partial mRNA	1698	91.28	96.11	94.98	104.04	3.3	1e-26	Fungi	Ascomycota	Saccharomycetes	Saccharomycetales	Saccharomycetaceae	Nakaseomyces	[Candida] glabrata
5478|XM_448490.1 [Candida] glabrata 40S ribosomal protein S17 (CAGL0K06149g), partial mRNA	411	97.57	100	97.57	100	4.37	1e-26	Fungi	Ascomycota	Saccharomycetes	Saccharomycetales	Saccharomycetaceae	Nakaseomyces	[Candida] glabrata
5478|XM_448494.1 [Candida] glabrata uncharacterized protein (CAGL0K06237g), partial mRNA	1992	95.18	100.4	94.8	99.6	1.7	1e-26	Fungi	Ascomycota	Saccharomycetes	Saccharomycetales	Saccharomycetaceae	Nakaseomyces	[Candida] glabrata
5478|XM_448512.1 [Candida] glabrata uncharacterized protein (CAGL0K06655g), partial mRNA	2409	80.24	82.73	96.99	120.87	1.11	1e-26	Fungi	Ascomycota	Saccharomycetes	Saccharomycetales	Saccharomycetaceae	Nakaseomyces	[Candida] glabrata
5478|XM_448520.1 [Candida] glabrata uncharacterized protein (CAGL0K06831g), partial mRNA	1077	87.74	95.17	92.2	105.07	1.77	1e-26	Fungi	Ascomycota	Saccharomycetes	Saccharomycetales	Saccharomycetaceae	Nakaseomyces	[Candida] glabrata
5478|XM_448521.1 [Candida] glabrata uncharacterized protein (CAGL0K06853g), partial mRNA	1614	81.85	83.64	97.85	119.56	1.63	1e-26	Fungi	Ascomycota	Saccharomycetes	Saccharomycetales	Saccharomycetaceae	Nakaseomyces	[Candida] glabrata
5478|XM_448528.1 [Candida] glabrata uncharacterized protein (CAGL0K07007g), partial mRNA	2211	83.04	88.69	93.63	112.75	1.59	1e-26	Fungi	Ascomycota	Saccharomycetes	Saccharomycetales	Saccharomycetaceae	Nakaseomyces	[Candida] glabrata
5478|XM_448557.1 [Candida] glabrata uncharacterized protein (CAGL0K07744g), partial mRNA	690	97.25	103.62	93.85	96.5	1.46	1e-26	Fungi	Ascomycota	Saccharomycetes	Saccharomycetales	Saccharomycetaceae	Nakaseomyces	[Candida] glabrata
5478|XM_448558.1 [Candida] glabrata uncharacterized protein (CAGL0K07766g), partial mRNA	2493	55.76	58.16	95.86	171.93	1.16	1e-26	Fungi	Ascomycota	Saccharomycetes	Saccharomycetales	Saccharomycetaceae	Nakaseomyces	[Candida] glabrata
5478|XM_448561.1 [Candida] glabrata uncharacterized protein (CAGL0K07832g), partial mRNA	1377	59.77	62.6	95.48	159.74	2.22	1e-26	Fungi	Ascomycota	Saccharomycetes	Saccharomycetales	Saccharomycetaceae	Nakaseomyces	[Candida] glabrata
5478|XM_448570.1 [Candida] glabrata uncharacterized protein (CAGL0K08030g), partial mRNA	2277	74.09	76.99	96.24	129.89	2.07	1e-26	Fungi	Ascomycota	Saccharomycetes	Saccharomycetales	Saccharomycetaceae	Nakaseomyces	[Candida] glabrata
5478|XM_448586.1 [Candida] glabrata 40S ribosomal protein S21 (CAGL0K08382g), partial mRNA	264	95.83	100.38	95.47	99.62	1	1e-26	Fungi	Ascomycota	Saccharomycetes	Saccharomycetales	Saccharomycetaceae	Nakaseomyces	[Candida] glabrata
5478|XM_448593.1 [Candida] glabrata uncharacterized protein (CAGL0K08558g), partial mRNA	2172	76.84	79.83	96.25	125.26	1.89	1e-26	Fungi	Ascomycota	Saccharomycetes	Saccharomycetales	Saccharomycetaceae	Nakaseomyces	[Candida] glabrata
5478|XM_448600.1 [Candida] glabrata uncharacterized protein (CAGL0K08712g), partial mRNA	387	83.98	89.15	94.2	112.17	1.6	1e-26	Fungi	Ascomycota	Saccharomycetes	Saccharomycetales	Saccharomycetaceae	Nakaseomyces	[Candida] glabrata
5478|XM_448618.1 [Candida] glabrata uncharacterized protein (CAGL0K09130g), partial mRNA	816	77.57	82.11	94.48	121.79	1.33	1e-26	Fungi	Ascomycota	Saccharomycetes	Saccharomycetales	Saccharomycetaceae	Nakaseomyces	[Candida] glabrata
5478|XM_448663.1 [Candida] glabrata uncharacterized protein (CAGL0K10208g), partial mRNA	930	65.16	66.56	97.9	150.24	1.73	1e-26	Fungi	Ascomycota	Saccharomycetes	Saccharomycetales	Saccharomycetaceae	Nakaseomyces	[Candida] glabrata
5478|XM_448688.1 [Candida] glabrata uncharacterized protein (CAGL0K10868g), partial mRNA	1524	69.82	75.52	92.44	132.41	2.65	1e-26	Fungi	Ascomycota	Saccharomycetes	Saccharomycetales	Saccharomycetaceae	Nakaseomyces	[Candida] glabrata
5478|XM_448725.1 [Candida] glabrata uncharacterized protein (CAGL0K11726g), partial mRNA	1377	86.2	93.25	92.45	107.24	2.17	1e-26	Fungi	Ascomycota	Saccharomycetes	Saccharomycetales	Saccharomycetaceae	Nakaseomyces	[Candida] glabrata
5478|XM_448726.1 [Candida] glabrata 40S ribosomal protein S11 (CAGL0K11748g), partial mRNA	471	96.18	100	96.18	100	4.49	1e-26	Fungi	Ascomycota	Saccharomycetes	Saccharomycetales	Saccharomycetaceae	Nakaseomyces	[Candida] glabrata
5478|XM_448731.1 [Candida] glabrata uncharacterized protein (CAGL0K11858g), partial mRNA	597	94.97	100	94.97	100	5.47	1e-26	Fungi	Ascomycota	Saccharomycetes	Saccharomycetales	Saccharomycetaceae	Nakaseomyces	[Candida] glabrata
5478|XM_448737.1 [Candida] glabrata uncharacterized protein (CAGL0K12012g), partial mRNA	1776	93.52	101.52	92.12	98.5	4.84	1e-26	Fungi	Ascomycota	Saccharomycetes	Saccharomycetales	Saccharomycetaceae	Nakaseomyces	[Candida] glabrata
5478|XM_448741.1 [Candida] glabrata uncharacterized protein (CAGL0K12100g), partial mRNA	984	77.85	89.23	87.24	112.07	3.42	1e-26	Fungi	Ascomycota	Saccharomycetes	Saccharomycetales	Saccharomycetaceae	Nakaseomyces	[Candida] glabrata
5478|XM_448748.1 [Candida] glabrata uncharacterized protein (CAGL0K12254g), partial mRNA	1008	73.12	78.37	93.29	127.59	1.25	1e-26	Fungi	Ascomycota	Saccharomycetes	Saccharomycetales	Saccharomycetaceae	Nakaseomyces	[Candida] glabrata
5478|XM_448754.1 [Candida] glabrata uncharacterized protein (CAGL0K12386g), partial mRNA	2466	88.36	90.02	98.15	111.08	1.79	1e-26	Fungi	Ascomycota	Saccharomycetes	Saccharomycetales	Saccharomycetaceae	Nakaseomyces	[Candida] glabrata
5478|XM_448762.1 [Candida] glabrata uncharacterized protein (CAGL0K12562g), partial mRNA	5049	92.41	94.3	98	106.05	2.02	1e-26	Fungi	Ascomycota	Saccharomycetes	Saccharomycetales	Saccharomycetaceae	Nakaseomyces	[Candida] glabrata
5478|XM_448770.1 [Candida] glabrata uncharacterized protein (CAGL0K12738g), partial mRNA	1866	74.06	75.99	97.46	131.59	3.89	1e-26	Fungi	Ascomycota	Saccharomycetes	Saccharomycetales	Saccharomycetaceae	Nakaseomyces	[Candida] glabrata
5478|XM_448774.1 [Candida] glabrata 60S ribosomal protein L10 (CAGL0K12826g), partial mRNA	666	95.2	98.5	96.65	101.52	1.74	1e-26	Fungi	Ascomycota	Saccharomycetes	Saccharomycetales	Saccharomycetaceae	Nakaseomyces	[Candida] glabrata
5478|XM_448786.1 [Candida] glabrata uncharacterized protein (CAGL0L00297g), partial mRNA	4158	46.03	47.23	97.45	211.71	1.62	1e-26	Fungi	Ascomycota	Saccharomycetes	Saccharomycetales	Saccharomycetaceae	Nakaseomyces	[Candida] glabrata
5478|XM_448787.1 [Candida] glabrata uncharacterized protein (CAGL0L00319g), partial mRNA	1056	73.48	78.22	93.95	127.85	1.27	1e-26	Fungi	Ascomycota	Saccharomycetes	Saccharomycetales	Saccharomycetaceae	Nakaseomyces	[Candida] glabrata
5478|XM_448792.1 [Candida] glabrata uncharacterized protein (CAGL0L00429g), partial mRNA	3099	74.06	75.28	98.37	132.83	3.74	1e-26	Fungi	Ascomycota	Saccharomycetes	Saccharomycetales	Saccharomycetaceae	Nakaseomyces	[Candida] glabrata
5478|XM_448795.1 [Candida] glabrata uncharacterized protein (CAGL0L00495g), partial mRNA	2118	90.37	95.23	94.89	105.01	2.03	1e-26	Fungi	Ascomycota	Saccharomycetes	Saccharomycetales	Saccharomycetaceae	Nakaseomyces	[Candida] glabrata
5478|XM_448802.1 [Candida] glabrata acetate--CoA ligase (CAGL0L00649g), partial mRNA	2115	57.59	58.16	99.02	171.95	2.04	1e-26	Fungi	Ascomycota	Saccharomycetes	Saccharomycetales	Saccharomycetaceae	Nakaseomyces	[Candida] glabrata
5478|XM_448803.1 [Candida] glabrata uncharacterized protein (CAGL0L00671g), partial mRNA	1632	71.26	71.57	99.57	139.73	1.22	1e-26	Fungi	Ascomycota	Saccharomycetes	Saccharomycetales	Saccharomycetaceae	Nakaseomyces	[Candida] glabrata
5478|XM_448805.1 [Candida] glabrata uncharacterized protein (CAGL0L00715g), partial mRNA	3435	78.95	80.35	98.26	124.46	0.98	1e-26	Fungi	Ascomycota	Saccharomycetes	Saccharomycetales	Saccharomycetaceae	Nakaseomyces	[Candida] glabrata
5478|XM_448821.1 [Candida] glabrata uncharacterized protein (CAGL0L01089g), partial mRNA	6459	86.75	88.08	98.49	113.53	2.39	1e-26	Fungi	Ascomycota	Saccharomycetes	Saccharomycetales	Saccharomycetaceae	Nakaseomyces	[Candida] glabrata
5478|XM_448838.1 [Candida] glabrata uncharacterized protein (CAGL0L01507g), partial mRNA	3891	78.9	79.75	98.94	125.39	1.3	1e-26	Fungi	Ascomycota	Saccharomycetes	Saccharomycetales	Saccharomycetaceae	Nakaseomyces	[Candida] glabrata
5478|XM_448845.1 [Candida] glabrata uncharacterized protein (CAGL0L01727g), partial mRNA	1341	87.77	94.41	92.97	105.92	1.62	1e-26	Fungi	Ascomycota	Saccharomycetes	Saccharomycetales	Saccharomycetaceae	Nakaseomyces	[Candida] glabrata
5478|XM_448864.1 [Candida] glabrata uncharacterized protein (CAGL0L02167g), partial mRNA	2706	59.46	63.64	93.44	157.14	1.35	1e-26	Fungi	Ascomycota	Saccharomycetes	Saccharomycetales	Saccharomycetaceae	Nakaseomyces	[Candida] glabrata
5478|XM_448879.1 [Candida] glabrata uncharacterized protein (CAGL0L02497g), partial mRNA	1086	84.81	87.2	97.25	114.68	5.09	1e-26	Fungi	Ascomycota	Saccharomycetes	Saccharomycetales	Saccharomycetaceae	Nakaseomyces	[Candida] glabrata
5478|XM_448898.1 [Candida] glabrata uncharacterized protein (CAGL0L02915g), partial mRNA	1854	74.65	89.86	83.07	111.28	3.74	1e-26	Fungi	Ascomycota	Saccharomycetes	Saccharomycetales	Saccharomycetaceae	Nakaseomyces	[Candida] glabrata
5478|XM_448906.1 [Candida] glabrata uncharacterized protein (CAGL0L03091g), partial mRNA	2349	60.15	62.75	95.86	159.36	1.39	1e-26	Fungi	Ascomycota	Saccharomycetes	Saccharomycetales	Saccharomycetaceae	Nakaseomyces	[Candida] glabrata
5478|XM_448908.1 [Candida] glabrata uncharacterized protein (CAGL0L03135g), partial mRNA	4833	67.8	69.79	97.15	143.28	1.23	1e-26	Fungi	Ascomycota	Saccharomycetes	Saccharomycetales	Saccharomycetaceae	Nakaseomyces	[Candida] glabrata
5478|XM_448915.1 [Candida] glabrata uncharacterized protein (CAGL0L03289g), partial mRNA	1101	90.46	98	92.31	102.04	3.43	1e-26	Fungi	Ascomycota	Saccharomycetes	Saccharomycetales	Saccharomycetaceae	Nakaseomyces	[Candida] glabrata
5478|XM_448941.1 [Candida] glabrata uncharacterized protein (CAGL0L03846g), partial mRNA	1635	40.67	40.67	100	245.86	0.41	1e-26	Fungi	Ascomycota	Saccharomycetes	Saccharomycetales	Saccharomycetaceae	Nakaseomyces	[Candida] glabrata
5478|XM_448948.1 [Candida] glabrata uncharacterized protein (CAGL0L04004g), partial mRNA	2907	70.52	73.34	96.15	136.35	1.23	1e-26	Fungi	Ascomycota	Saccharomycetes	Saccharomycetales	Saccharomycetaceae	Nakaseomyces	[Candida] glabrata
5478|XM_448959.1 [Candida] glabrata uncharacterized protein (CAGL0L04246g), partial mRNA	3672	85.38	94.12	90.71	106.25	5.01	1e-26	Fungi	Ascomycota	Saccharomycetes	Saccharomycetales	Saccharomycetaceae	Nakaseomyces	[Candida] glabrata
5478|XM_448972.1 [Candida] glabrata uncharacterized protein (CAGL0L04532g), partial mRNA	2388	81.74	86.52	94.48	115.59	2.32	1e-26	Fungi	Ascomycota	Saccharomycetes	Saccharomycetales	Saccharomycetaceae	Nakaseomyces	[Candida] glabrata
5478|XM_448982.1 [Candida] glabrata uncharacterized protein (CAGL0L04752g), partial mRNA	924	68.61	73.38	93.51	136.28	1.42	1e-26	Fungi	Ascomycota	Saccharomycetes	Saccharomycetales	Saccharomycetaceae	Nakaseomyces	[Candida] glabrata
5478|XM_448983.1 [Candida] glabrata uncharacterized protein (CAGL0L04774g), partial mRNA	4350	62	63.68	97.36	157.04	1.6	1e-26	Fungi	Ascomycota	Saccharomycetes	Saccharomycetales	Saccharomycetaceae	Nakaseomyces	[Candida] glabrata
5478|XM_448986.1 [Candida] glabrata 40S ribosomal protein S23 (CAGL0L04840g), partial mRNA	438	98.86	104.34	94.75	95.84	4.64	1e-26	Fungi	Ascomycota	Saccharomycetes	Saccharomycetales	Saccharomycetaceae	Nakaseomyces	[Candida] glabrata
5478|XM_449022.1 [Candida] glabrata uncharacterized protein (CAGL0L05676g), partial mRNA	6636	86	87.99	97.74	113.65	2.67	1e-26	Fungi	Ascomycota	Saccharomycetes	Saccharomycetales	Saccharomycetaceae	Nakaseomyces	[Candida] glabrata
5478|XM_449037.1 [Candida] glabrata uncharacterized protein (CAGL0L06028g), partial mRNA	1518	84.12	91.3	92.14	109.52	2.06	1e-26	Fungi	Ascomycota	Saccharomycetes	Saccharomycetales	Saccharomycetaceae	Nakaseomyces	[Candida] glabrata
5478|XM_449113.1 [Candida] glabrata uncharacterized protein (CAGL0L07722g), partial mRNA	1251	96.64	101.52	95.2	98.5	5.46	1e-26	Fungi	Ascomycota	Saccharomycetes	Saccharomycetales	Saccharomycetaceae	Nakaseomyces	[Candida] glabrata
5478|XM_449130.1 [Candida] glabrata uncharacterized protein (CAGL0L08140g), partial mRNA	6270	90.85	93.14	97.53	107.36	1.22	1e-26	Fungi	Ascomycota	Saccharomycetes	Saccharomycetales	Saccharomycetaceae	Nakaseomyces	[Candida] glabrata
5478|XM_449135.1 [Candida] glabrata uncharacterized protein (CAGL0L08250g), partial mRNA	2589	66.59	68.98	96.53	144.96	2.51	1e-26	Fungi	Ascomycota	Saccharomycetes	Saccharomycetales	Saccharomycetaceae	Nakaseomyces	[Candida] glabrata
5478|XM_449193.1 [Candida] glabrata uncharacterized protein (CAGL0L09691g), partial mRNA	2475	94.55	96.93	97.54	103.17	1.75	1e-26	Fungi	Ascomycota	Saccharomycetes	Saccharomycetales	Saccharomycetaceae	Nakaseomyces	[Candida] glabrata
5478|XM_449206.1 [Candida] glabrata uncharacterized protein (CAGL0L10021g), partial mRNA	1515	85.35	88.71	96.21	112.72	1.17	1e-26	Fungi	Ascomycota	Saccharomycetes	Saccharomycetales	Saccharomycetaceae	Nakaseomyces	[Candida] glabrata
5478|XM_449219.1 [Candida] glabrata uncharacterized protein (CAGL0L10406g), partial mRNA	900	61.33	64	95.83	156.25	1.81	1e-26	Fungi	Ascomycota	Saccharomycetes	Saccharomycetales	Saccharomycetaceae	Nakaseomyces	[Candida] glabrata
5478|XM_449231.1 [Candida] glabrata uncharacterized protein (CAGL0L10670g), partial mRNA	792	65.4	71.09	92.01	140.67	1.79	1e-26	Fungi	Ascomycota	Saccharomycetes	Saccharomycetales	Saccharomycetaceae	Nakaseomyces	[Candida] glabrata
5478|XM_449235.1 [Candida] glabrata uncharacterized protein (CAGL0L10758g), partial mRNA	2916	77.47	79.32	97.67	126.07	4.93	1e-26	Fungi	Ascomycota	Saccharomycetes	Saccharomycetales	Saccharomycetaceae	Nakaseomyces	[Candida] glabrata
5478|XM_449242.1 [Candida] glabrata uncharacterized protein (CAGL0L10912g), partial mRNA	1956	76.02	80.88	93.99	123.64	1.52	1e-26	Fungi	Ascomycota	Saccharomycetes	Saccharomycetales	Saccharomycetaceae	Nakaseomyces	[Candida] glabrata
5478|XM_449253.1 [Candida] glabrata uncharacterized protein (CAGL0L11154g), partial mRNA	5187	93.29	94.54	98.67	105.77	6.17	1e-26	Fungi	Ascomycota	Saccharomycetes	Saccharomycetales	Saccharomycetaceae	Nakaseomyces	[Candida] glabrata
5478|XM_449279.1 [Candida] glabrata uncharacterized protein (CAGL0L11770g), partial mRNA	4431	70.14	72.47	96.79	137.99	1.33	1e-26	Fungi	Ascomycota	Saccharomycetes	Saccharomycetales	Saccharomycetaceae	Nakaseomyces	[Candida] glabrata
5478|XM_449280.1 [Candida] glabrata uncharacterized protein (CAGL0L11792g), partial mRNA	1740	89.89	97.7	92	102.35	5.04	1e-26	Fungi	Ascomycota	Saccharomycetes	Saccharomycetales	Saccharomycetaceae	Nakaseomyces	[Candida] glabrata
5478|XM_449282.1 [Candida] glabrata uncharacterized protein (CAGL0L11836g), partial mRNA	2544	88.29	90.17	97.91	110.9	1.65	1e-26	Fungi	Ascomycota	Saccharomycetes	Saccharomycetales	Saccharomycetaceae	Nakaseomyces	[Candida] glabrata
5478|XM_449287.1 [Candida] glabrata uncharacterized protein (CAGL0L11946g), partial mRNA	6423	94.99	96.42	98.51	103.71	1.56	1e-26	Fungi	Ascomycota	Saccharomycetes	Saccharomycetales	Saccharomycetaceae	Nakaseomyces	[Candida] glabrata
5478|XM_449298.1 [Candida] glabrata uncharacterized protein (CAGL0L12188g), partial mRNA	4197	81.73	83.8	97.53	119.33	1.54	1e-26	Fungi	Ascomycota	Saccharomycetes	Saccharomycetales	Saccharomycetaceae	Nakaseomyces	[Candida] glabrata
5478|XM_449299.1 [Candida] glabrata uncharacterized protein (CAGL0L12210g), partial mRNA	8946	92.15	93.93	98.11	106.46	1.22	1e-26	Fungi	Ascomycota	Saccharomycetes	Saccharomycetales	Saccharomycetaceae	Nakaseomyces	[Candida] glabrata
5478|XM_449306.1 [Candida] glabrata uncharacterized protein (CAGL0L12364g), partial mRNA	1197	93.32	100.33	93.01	99.67	1.46	1e-26	Fungi	Ascomycota	Saccharomycetes	Saccharomycetales	Saccharomycetaceae	Nakaseomyces	[Candida] glabrata
5478|XM_449318.1 [Candida] glabrata uncharacterized protein (CAGL0L12650g), partial mRNA	1704	86.74	88.5	98.01	113	1.52	1e-26	Fungi	Ascomycota	Saccharomycetes	Saccharomycetales	Saccharomycetaceae	Nakaseomyces	[Candida] glabrata
5478|XM_449330.1 [Candida] glabrata uncharacterized protein (CAGL0L12914g), partial mRNA	2658	61.89	64.22	96.37	155.71	1.37	1e-26	Fungi	Ascomycota	Saccharomycetes	Saccharomycetales	Saccharomycetaceae	Nakaseomyces	[Candida] glabrata
4952|AJ634630.1 Yarrowia lipolytica ANL2 gene for alpha-1,6 mannosyltransferase	2275	71.69	72.44	98.97	138.05	0.73	1e-26	Fungi	Ascomycota	Saccharomycetes	Saccharomycetales	Dipodascaceae	Yarrowia	Yarrowia lipolytica
5478|AB181390.1 Candida glabrata gene for catalase, complete cds	2568	29.32	29.44	99.6	339.68	0.29	1e-26	Fungi	Ascomycota	Saccharomycetes	Saccharomycetales	Saccharomycetaceae	Nakaseomyces	[Candida] glabrata
5482|AB181391.1 Candida tropicalis gene for catalase, complete cds	2148	56.8	60.15	94.43	166.25	0.99	1e-26	Fungi	Ascomycota	Saccharomycetes	Saccharomycetales	Debaryomycetaceae	Candida	Candida tropicalis
214684|XM_566450.1 Cryptococcus neoformans var. neoformans JEC21 calcium ion transporter, partial mRNA	2062	69.25	69.45	99.72	143.99	0.69	1e-26	Fungi	Basidiomycota	Tremellomycetes	Tremellales	Cryptococcaceae	Cryptococcus	Cryptococcus neoformans
214684|XM_566451.1 Cryptococcus neoformans var. neoformans JEC21 aminotransferase, partial mRNA	1583	93.43	99.24	94.14	100.76	1.23	1e-26	Fungi	Basidiomycota	Tremellomycetes	Tremellales	Cryptococcaceae	Cryptococcus	Cryptococcus neoformans
214684|XM_566460.1 Cryptococcus neoformans var. neoformans JEC21 60s ribosomal protein l9, partial mRNA	661	90.62	91.68	98.84	109.08	3.42	1e-26	Fungi	Basidiomycota	Tremellomycetes	Tremellales	Cryptococcaceae	Cryptococcus	Cryptococcus neoformans
214684|XM_566461.1 Cryptococcus neoformans var. neoformans JEC21 sec14 cytosolic factor, partial mRNA	984	92.58	98.98	93.53	101.03	2.28	1e-26	Fungi	Basidiomycota	Tremellomycetes	Tremellales	Cryptococcaceae	Cryptococcus	Cryptococcus neoformans
214684|XM_566462.1 Cryptococcus neoformans var. neoformans JEC21 alcohol dehydrogenase, partial mRNA	1270	100	100.08	99.92	99.92	1	1e-26	Fungi	Basidiomycota	Tremellomycetes	Tremellales	Cryptococcaceae	Cryptococcus	Cryptococcus neoformans
214684|XM_566463.1 Cryptococcus neoformans var. neoformans JEC21 hypothetical protein (CNA00290), partial mRNA	3250	93.14	96.03	96.99	104.13	1.74	1e-26	Fungi	Basidiomycota	Tremellomycetes	Tremellales	Cryptococcaceae	Cryptococcus	Cryptococcus neoformans
214684|XM_566464.1 Cryptococcus neoformans var. neoformans JEC21 sterol 14-demethylase, partial mRNA	1956	78.43	80.27	97.71	124.59	6.13	1e-26	Fungi	Basidiomycota	Tremellomycetes	Tremellales	Cryptococcaceae	Cryptococcus	Cryptococcus neoformans
214684|XM_566465.1 Cryptococcus neoformans var. neoformans JEC21 translation elongation factor 2, partial mRNA	3513	98.98	99.77	99.2	100.23	2.03	1e-26	Fungi	Basidiomycota	Tremellomycetes	Tremellales	Cryptococcaceae	Cryptococcus	Cryptococcus neoformans
214684|XM_566470.1 Cryptococcus neoformans var. neoformans JEC21 hypothetical protein (CNA00390), partial mRNA	902	42.9	43.68	98.22	228.93	0.83	1e-26	Fungi	Basidiomycota	Tremellomycetes	Tremellales	Cryptococcaceae	Cryptococcus	Cryptococcus neoformans
214684|XM_566477.1 Cryptococcus neoformans var. neoformans JEC21 chaperone regulator, partial mRNA	1269	72.1	73.76	97.76	135.58	0.74	1e-26	Fungi	Basidiomycota	Tremellomycetes	Tremellales	Cryptococcaceae	Cryptococcus	Cryptococcus neoformans
214684|XM_566478.1 Cryptococcus neoformans var. neoformans JEC21 citrate synthase, partial mRNA	1611	84.79	88.95	95.32	112.42	3.54	1e-26	Fungi	Basidiomycota	Tremellomycetes	Tremellales	Cryptococcaceae	Cryptococcus	Cryptococcus neoformans
214684|XM_566480.1 Cryptococcus neoformans var. neoformans JEC21 hypothetical protein (CNA00530), partial mRNA	1727	99.65	100.64	99.02	99.37	2.35	1e-26	Fungi	Basidiomycota	Tremellomycetes	Tremellales	Cryptococcaceae	Cryptococcus	Cryptococcus neoformans
214684|XM_566481.1 Cryptococcus neoformans var. neoformans JEC21 hypothetical protein (CNA00540), partial mRNA	654	72.02	75.99	94.77	131.59	1.34	1e-26	Fungi	Basidiomycota	Tremellomycetes	Tremellales	Cryptococcaceae	Cryptococcus	Cryptococcus neoformans
214684|XM_566483.1 Cryptococcus neoformans var. neoformans JEC21 hypothetical protein (CNA00560), partial mRNA	878	99.54	100.23	99.32	99.77	2	1e-26	Fungi	Basidiomycota	Tremellomycetes	Tremellales	Cryptococcaceae	Cryptococcus	Cryptococcus neoformans
214684|XM_566484.1 Cryptococcus neoformans var. neoformans JEC21 membrane protein, partial mRNA	3958	85.42	87.22	97.94	114.66	3.02	1e-26	Fungi	Basidiomycota	Tremellomycetes	Tremellales	Cryptococcaceae	Cryptococcus	Cryptococcus neoformans
214684|XM_566486.1 Cryptococcus neoformans var. neoformans JEC21 disulfide-isomerase precursor, partial mRNA	1315	99.7	101.22	98.5	98.8	5.88	1e-26	Fungi	Basidiomycota	Tremellomycetes	Tremellales	Cryptococcaceae	Cryptococcus	Cryptococcus neoformans
214684|XM_566489.1 Cryptococcus neoformans var. neoformans JEC21 nucleotide binding protein, partial mRNA	1071	94.68	97.2	97.41	102.88	1.75	1e-26	Fungi	Basidiomycota	Tremellomycetes	Tremellales	Cryptococcaceae	Cryptococcus	Cryptococcus neoformans
214684|XM_566490.1 Cryptococcus neoformans var. neoformans JEC21 sulfate transporter, partial mRNA	2677	99.29	101.08	98.23	98.93	3.38	1e-26	Fungi	Basidiomycota	Tremellomycetes	Tremellales	Cryptococcaceae	Cryptococcus	Cryptococcus neoformans
214684|XM_566492.1 Cryptococcus neoformans var. neoformans JEC21 vacuole protein, partial mRNA	3852	93.9	99.84	94.05	100.16	2.49	1e-26	Fungi	Basidiomycota	Tremellomycetes	Tremellales	Cryptococcaceae	Cryptococcus	Cryptococcus neoformans
214684|XM_566498.1 Cryptococcus neoformans var. neoformans JEC21 hypothetical protein (CNA01540), partial mRNA	1966	99.69	100.97	98.74	99.04	2.65	1e-26	Fungi	Basidiomycota	Tremellomycetes	Tremellales	Cryptococcaceae	Cryptococcus	Cryptococcus neoformans
214684|XM_566500.1 Cryptococcus neoformans var. neoformans JEC21 hypothetical protein (CNA01550), partial mRNA	2187	97.85	101.6	96.31	98.42	2.55	1e-26	Fungi	Basidiomycota	Tremellomycetes	Tremellales	Cryptococcaceae	Cryptococcus	Cryptococcus neoformans
214684|XM_566503.1 Cryptococcus neoformans var. neoformans JEC21 prohibitin PHB1, partial mRNA	947	99.37	99.58	99.79	100.42	5.87	1e-26	Fungi	Basidiomycota	Tremellomycetes	Tremellales	Cryptococcaceae	Cryptococcus	Cryptococcus neoformans
214684|XM_566510.1 Cryptococcus neoformans var. neoformans JEC21 mitochondrion protein, partial mRNA	511	46.77	53.03	88.19	188.56	0.53	1e-26	Fungi	Basidiomycota	Tremellomycetes	Tremellales	Cryptococcaceae	Cryptococcus	Cryptococcus neoformans
214684|XM_566518.1 Cryptococcus neoformans var. neoformans JEC21 chaperone, partial mRNA	1886	99.68	99.95	99.73	100.05	9.05	1e-26	Fungi	Basidiomycota	Tremellomycetes	Tremellales	Cryptococcaceae	Cryptococcus	Cryptococcus neoformans
214684|XM_566520.1 Cryptococcus neoformans var. neoformans JEC21 pelota, partial mRNA	1330	99.4	100.3	99.1	99.7	3.24	1e-26	Fungi	Basidiomycota	Tremellomycetes	Tremellales	Cryptococcaceae	Cryptococcus	Cryptococcus neoformans
214684|XM_566522.1 Cryptococcus neoformans var. neoformans JEC21 mRNA export factor elf1, partial mRNA	3506	96.61	99.63	96.97	100.37	4.06	1e-26	Fungi	Basidiomycota	Tremellomycetes	Tremellales	Cryptococcaceae	Cryptococcus	Cryptococcus neoformans
214684|XM_566538.1 Cryptococcus neoformans var. neoformans JEC21 cleavage/polyadenylation specificity factor, partial mRNA	2191	97.95	100.14	97.81	99.86	1.95	1e-26	Fungi	Basidiomycota	Tremellomycetes	Tremellales	Cryptococcaceae	Cryptococcus	Cryptococcus neoformans
214684|XM_566539.1 Cryptococcus neoformans var. neoformans JEC21 sorbitol dehydrogenase, partial mRNA	1278	99.22	100	99.22	100	2.92	1e-26	Fungi	Basidiomycota	Tremellomycetes	Tremellales	Cryptococcaceae	Cryptococcus	Cryptococcus neoformans
214684|XM_566542.1 Cryptococcus neoformans var. neoformans JEC21 hypothetical protein (CNA01760), partial mRNA	2175	57.24	60.18	95.11	166.16	0.99	1e-26	Fungi	Basidiomycota	Tremellomycetes	Tremellales	Cryptococcaceae	Cryptococcus	Cryptococcus neoformans
214684|XM_566546.1 Cryptococcus neoformans var. neoformans JEC21 ribosomal protein S3, partial mRNA	901	98.78	100.11	98.67	99.89	3.25	1e-26	Fungi	Basidiomycota	Tremellomycetes	Tremellales	Cryptococcaceae	Cryptococcus	Cryptococcus neoformans
214684|XM_566547.1 Cryptococcus neoformans var. neoformans JEC21 transcriptional activator, partial mRNA	4669	93.81	96.23	97.48	103.92	1.77	1e-26	Fungi	Basidiomycota	Tremellomycetes	Tremellales	Cryptococcaceae	Cryptococcus	Cryptococcus neoformans
214684|XM_566548.1 Cryptococcus neoformans var. neoformans JEC21 C-14 sterol reductase, partial mRNA	1680	97.14	100.3	96.85	99.7	1.42	1e-26	Fungi	Basidiomycota	Tremellomycetes	Tremellales	Cryptococcaceae	Cryptococcus	Cryptococcus neoformans
214684|XM_566552.1 Cryptococcus neoformans var. neoformans JEC21 hypothetical protein (CNA01090), partial mRNA	729	70.23	72.98	96.24	137.03	0.73	1e-26	Fungi	Basidiomycota	Tremellomycetes	Tremellales	Cryptococcaceae	Cryptococcus	Cryptococcus neoformans
214684|XM_566553.1 Cryptococcus neoformans var. neoformans JEC21 alcohol dehydrogenase, partial mRNA	1717	98.25	100.93	97.35	99.08	4.62	1e-26	Fungi	Basidiomycota	Tremellomycetes	Tremellales	Cryptococcaceae	Cryptococcus	Cryptococcus neoformans
214684|XM_566555.1 Cryptococcus neoformans var. neoformans JEC21 hypothetical protein (CNA01860), partial mRNA	1439	98.68	100.28	98.41	99.72	4.35	1e-26	Fungi	Basidiomycota	Tremellomycetes	Tremellales	Cryptococcaceae	Cryptococcus	Cryptococcus neoformans
214684|XM_566557.1 Cryptococcus neoformans var. neoformans JEC21 gamma-adaptin, partial mRNA	2696	28.08	28.82	97.43	346.98	0.39	1e-26	Fungi	Basidiomycota	Tremellomycetes	Tremellales	Cryptococcaceae	Cryptococcus	Cryptococcus neoformans
214684|XM_566558.1 Cryptococcus neoformans var. neoformans JEC21 LSDR, partial mRNA	1161	74.25	82.34	90.17	121.44	2.11	1e-26	Fungi	Basidiomycota	Tremellomycetes	Tremellales	Cryptococcaceae	Cryptococcus	Cryptococcus neoformans
214684|XM_566559.1 Cryptococcus neoformans var. neoformans JEC21 hypothetical protein (CNA01880), partial mRNA	776	61.6	64.95	94.84	153.97	1.25	1e-26	Fungi	Basidiomycota	Tremellomycetes	Tremellales	Cryptococcaceae	Cryptococcus	Cryptococcus neoformans
214684|XM_566563.1 Cryptococcus neoformans var. neoformans JEC21 serine/threonine-protein kinase, partial mRNA	2589	91.46	94.32	96.97	106.02	2.56	1e-26	Fungi	Basidiomycota	Tremellomycetes	Tremellales	Cryptococcaceae	Cryptococcus	Cryptococcus neoformans
214684|XM_566569.1 Cryptococcus neoformans var. neoformans JEC21 cactin, partial mRNA	2285	99.3	101.79	97.55	98.24	1.66	1e-26	Fungi	Basidiomycota	Tremellomycetes	Tremellales	Cryptococcaceae	Cryptococcus	Cryptococcus neoformans
214684|XM_566572.1 Cryptococcus neoformans var. neoformans JEC21 cyclophilin, partial mRNA	408	100	100	100	100	1	1e-26	Fungi	Basidiomycota	Tremellomycetes	Tremellales	Cryptococcaceae	Cryptococcus	Cryptococcus neoformans
214684|XM_566574.1 Cryptococcus neoformans var. neoformans JEC21 ubiquitin activating enzyme, partial mRNA	3274	77.46	78.71	98.41	127.05	5.29	1e-26	Fungi	Basidiomycota	Tremellomycetes	Tremellales	Cryptococcaceae	Cryptococcus	Cryptococcus neoformans
214684|XM_566576.1 Cryptococcus neoformans var. neoformans JEC21 ubiquinone biosynthesis methyltransferase, partial mRNA	1102	68.42	69.69	98.18	143.49	1.2	1e-26	Fungi	Basidiomycota	Tremellomycetes	Tremellales	Cryptococcaceae	Cryptococcus	Cryptococcus neoformans
214684|XM_566580.1 Cryptococcus neoformans var. neoformans JEC21 hypothetical protein (CNA02000), partial mRNA	2505	98.96	100.32	98.65	99.68	2.79	1e-26	Fungi	Basidiomycota	Tremellomycetes	Tremellales	Cryptococcaceae	Cryptococcus	Cryptococcus neoformans
214684|XM_566589.1 Cryptococcus neoformans var. neoformans JEC21 hypothetical protein (CNA01320), partial mRNA	910	62.64	62.75	99.82	159.37	0.63	1e-26	Fungi	Basidiomycota	Tremellomycetes	Tremellales	Cryptococcaceae	Cryptococcus	Cryptococcus neoformans
214684|XM_566593.1 Cryptococcus neoformans var. neoformans JEC21 cytoplasm protein, partial mRNA	1307	72.23	75.44	95.74	132.56	1.11	1e-26	Fungi	Basidiomycota	Tremellomycetes	Tremellales	Cryptococcaceae	Cryptococcus	Cryptococcus neoformans
214684|XM_566595.1 Cryptococcus neoformans var. neoformans JEC21 splicing factor Prp8, partial mRNA	7731	99.5	101.27	98.25	98.75	3.31	1e-26	Fungi	Basidiomycota	Tremellomycetes	Tremellales	Cryptococcaceae	Cryptococcus	Cryptococcus neoformans
214684|XM_566597.1 Cryptococcus neoformans var. neoformans JEC21 hypothetical protein (CNA01360), partial mRNA	6122	76.05	78.31	97.12	127.7	2.26	1e-26	Fungi	Basidiomycota	Tremellomycetes	Tremellales	Cryptococcaceae	Cryptococcus	Cryptococcus neoformans
214684|XM_566598.1 Cryptococcus neoformans var. neoformans JEC21 hypothetical protein (CNA02140), partial mRNA	1608	96.39	100.56	95.86	99.44	2.2	1e-26	Fungi	Basidiomycota	Tremellomycetes	Tremellales	Cryptococcaceae	Cryptococcus	Cryptococcus neoformans
214684|XM_566599.1 Cryptococcus neoformans var. neoformans JEC21 peptidase, partial mRNA	3231	96.9	98.61	98.27	101.41	3.25	1e-26	Fungi	Basidiomycota	Tremellomycetes	Tremellales	Cryptococcaceae	Cryptococcus	Cryptococcus neoformans
214684|XM_566606.1 Cryptococcus neoformans var. neoformans JEC21 cytoplasm protein, partial mRNA	1494	99.26	100.13	99.13	99.87	3.81	1e-26	Fungi	Basidiomycota	Tremellomycetes	Tremellales	Cryptococcaceae	Cryptococcus	Cryptococcus neoformans
214684|XM_566607.1 Cryptococcus neoformans var. neoformans JEC21 oxidoreductase, partial mRNA	1542	95.98	100.78	95.24	99.23	4.28	1e-26	Fungi	Basidiomycota	Tremellomycetes	Tremellales	Cryptococcaceae	Cryptococcus	Cryptococcus neoformans
214684|XM_566613.1 Cryptococcus neoformans var. neoformans JEC21 hypothetical protein (CNA01450), partial mRNA	3597	70.09	72.09	97.22	138.72	2.72	1e-26	Fungi	Basidiomycota	Tremellomycetes	Tremellales	Cryptococcaceae	Cryptococcus	Cryptococcus neoformans
214684|XM_566614.1 Cryptococcus neoformans var. neoformans JEC21 ammonium transporter MEP1, partial mRNA	1951	99.23	100	99.23	100	6.02	1e-26	Fungi	Basidiomycota	Tremellomycetes	Tremellales	Cryptococcaceae	Cryptococcus	Cryptococcus neoformans
214684|XM_566616.1 Cryptococcus neoformans var. neoformans JEC21 8-amino-7-oxononanoatesynthase, partial mRNA	1604	79.68	82.54	96.53	121.15	0.83	1e-26	Fungi	Basidiomycota	Tremellomycetes	Tremellales	Cryptococcaceae	Cryptococcus	Cryptococcus neoformans
214684|XM_566619.1 Cryptococcus neoformans var. neoformans JEC21 3-isopropylmalate dehydratase, partial mRNA	2332	99.19	100.26	98.93	99.74	1.37	1e-26	Fungi	Basidiomycota	Tremellomycetes	Tremellales	Cryptococcaceae	Cryptococcus	Cryptococcus neoformans
214684|XM_566621.1 Cryptococcus neoformans var. neoformans JEC21 isoleucine-tRNA ligase, partial mRNA	3477	99.37	100.89	98.49	99.12	4.53	1e-26	Fungi	Basidiomycota	Tremellomycetes	Tremellales	Cryptococcaceae	Cryptococcus	Cryptococcus neoformans
214684|XM_566622.1 Cryptococcus neoformans var. neoformans JEC21 alternative oxidase 1, partial mRNA	1443	44.91	49.62	90.5	201.54	1.73	1e-26	Fungi	Basidiomycota	Tremellomycetes	Tremellales	Cryptococcaceae	Cryptococcus	Cryptococcus neoformans
214684|XM_566623.1 Cryptococcus neoformans var. neoformans JEC21 hypothetical protein (CNA02300), partial mRNA	2524	89.82	90.25	99.52	110.8	1.22	1e-26	Fungi	Basidiomycota	Tremellomycetes	Tremellales	Cryptococcaceae	Cryptococcus	Cryptococcus neoformans
214684|XM_566631.1 Cryptococcus neoformans var. neoformans JEC21 hypothetical protein (CNA02390), partial mRNA	1493	81.18	83.92	96.73	119.15	0.84	1e-26	Fungi	Basidiomycota	Tremellomycetes	Tremellales	Cryptococcaceae	Cryptococcus	Cryptococcus neoformans
214684|XM_566633.1 Cryptococcus neoformans var. neoformans JEC21 rsec15, partial mRNA	2484	94.52	97.22	97.23	102.86	1.06	1e-26	Fungi	Basidiomycota	Tremellomycetes	Tremellales	Cryptococcaceae	Cryptococcus	Cryptococcus neoformans
214684|XM_566634.1 Cryptococcus neoformans var. neoformans JEC21 hypothetical protein (CNA02480), partial mRNA	1101	99.55	100.18	99.37	99.82	1.65	1e-26	Fungi	Basidiomycota	Tremellomycetes	Tremellales	Cryptococcaceae	Cryptococcus	Cryptococcus neoformans
214684|XM_566635.1 Cryptococcus neoformans var. neoformans JEC21 hypothetical protein (CNA02490), partial mRNA	1597	77.65	79.15	98.1	126.34	1.21	1e-26	Fungi	Basidiomycota	Tremellomycetes	Tremellales	Cryptococcaceae	Cryptococcus	Cryptococcus neoformans
214684|XM_566638.1 Cryptococcus neoformans var. neoformans JEC21 hypothetical protein (CNA02520), partial mRNA	857	98.37	100.12	98.25	99.88	3.61	1e-26	Fungi	Basidiomycota	Tremellomycetes	Tremellales	Cryptococcaceae	Cryptococcus	Cryptococcus neoformans
214684|XM_566640.1 Cryptococcus neoformans var. neoformans JEC21 hypothetical protein (CNA02540), partial mRNA	1972	78.19	78.5	99.61	127.39	4.58	1e-26	Fungi	Basidiomycota	Tremellomycetes	Tremellales	Cryptococcaceae	Cryptococcus	Cryptococcus neoformans
214684|XM_566644.1 Cryptococcus neoformans var. neoformans JEC21 acetolactate synthase, partial mRNA	2374	86.02	88.16	97.56	113.43	1.77	1e-26	Fungi	Basidiomycota	Tremellomycetes	Tremellales	Cryptococcaceae	Cryptococcus	Cryptococcus neoformans
214684|XM_566646.1 Cryptococcus neoformans var. neoformans JEC21 sorbitol dehydrogenase, partial mRNA	1401	98.43	101.21	97.25	98.8	6.36	1e-26	Fungi	Basidiomycota	Tremellomycetes	Tremellales	Cryptococcaceae	Cryptococcus	Cryptococcus neoformans
214684|XM_566648.1 Cryptococcus neoformans var. neoformans JEC21 mitochondrion protein, partial mRNA	707	35.08	35.22	99.6	283.94	0.35	1e-26	Fungi	Basidiomycota	Tremellomycetes	Tremellales	Cryptococcaceae	Cryptococcus	Cryptococcus neoformans
214684|XM_566651.1 Cryptococcus neoformans var. neoformans JEC21 hypothetical protein (CNA03290), partial mRNA	1894	35.64	36.8	96.84	271.74	0.37	1e-26	Fungi	Basidiomycota	Tremellomycetes	Tremellales	Cryptococcaceae	Cryptococcus	Cryptococcus neoformans
214684|XM_566660.1 Cryptococcus neoformans var. neoformans JEC21 ubiquitin-carboxy extension protein fusion, partial mRNA	487	40.04	44.97	89.04	222.37	0.87	1e-26	Fungi	Basidiomycota	Tremellomycetes	Tremellales	Cryptococcaceae	Cryptococcus	Cryptococcus neoformans
214684|XM_566663.1 Cryptococcus neoformans var. neoformans JEC21 hypothetical protein (CNA02680), partial mRNA	1675	81.85	82.87	98.78	120.68	0.85	1e-26	Fungi	Basidiomycota	Tremellomycetes	Tremellales	Cryptococcaceae	Cryptococcus	Cryptococcus neoformans
214684|XM_566664.1 Cryptococcus neoformans var. neoformans JEC21 hypothetical protein (CNA03350), partial mRNA	2357	34.66	37.59	92.21	266.03	0.73	1e-26	Fungi	Basidiomycota	Tremellomycetes	Tremellales	Cryptococcaceae	Cryptococcus	Cryptococcus neoformans
214684|XM_566667.1 Cryptococcus neoformans var. neoformans JEC21 t-complex protein 1, eta subunit (tcp-1-eta), partial mRNA	2156	81.45	84.46	96.43	118.4	2.86	1e-26	Fungi	Basidiomycota	Tremellomycetes	Tremellales	Cryptococcaceae	Cryptococcus	Cryptococcus neoformans
214684|XM_566668.1 Cryptococcus neoformans var. neoformans JEC21 endoplasmic reticulum protein, partial mRNA	1856	80.28	84.05	95.51	118.97	1.87	1e-26	Fungi	Basidiomycota	Tremellomycetes	Tremellales	Cryptococcaceae	Cryptococcus	Cryptococcus neoformans
214684|XM_566674.1 Cryptococcus neoformans var. neoformans JEC21 Hob1p, partial mRNA	1495	98.8	100.67	98.14	99.34	2.43	1e-26	Fungi	Basidiomycota	Tremellomycetes	Tremellales	Cryptococcaceae	Cryptococcus	Cryptococcus neoformans
214684|XM_566675.1 Cryptococcus neoformans var. neoformans JEC21 cytoplasm protein, partial mRNA	1276	98.82	101.02	97.83	98.99	5.82	1e-26	Fungi	Basidiomycota	Tremellomycetes	Tremellales	Cryptococcaceae	Cryptococcus	Cryptococcus neoformans
214684|XM_566676.1 Cryptococcus neoformans var. neoformans JEC21 hypothetical protein (CNA03430), partial mRNA	1516	75.66	76.98	98.29	129.91	0.99	1e-26	Fungi	Basidiomycota	Tremellomycetes	Tremellales	Cryptococcaceae	Cryptococcus	Cryptococcus neoformans
214684|XM_566679.1 Cryptococcus neoformans var. neoformans JEC21 aminopeptidase, partial mRNA	1698	78.98	81.15	97.31	123.22	1.2	1e-26	Fungi	Basidiomycota	Tremellomycetes	Tremellales	Cryptococcaceae	Cryptococcus	Cryptococcus neoformans
214684|XM_566682.1 Cryptococcus neoformans var. neoformans JEC21 ribonuclease H, partial mRNA	1472	64.4	65.29	98.65	153.17	0.88	1e-26	Fungi	Basidiomycota	Tremellomycetes	Tremellales	Cryptococcaceae	Cryptococcus	Cryptococcus neoformans
214684|XM_566683.1 Cryptococcus neoformans var. neoformans JEC21 zinc-finger protein zpr1, partial mRNA	1801	96.39	98	98.36	102.04	2.21	1e-26	Fungi	Basidiomycota	Tremellomycetes	Tremellales	Cryptococcaceae	Cryptococcus	Cryptococcus neoformans
214684|XM_566685.1 Cryptococcus neoformans var. neoformans JEC21 RAS small monomeric GTPase, partial mRNA	1030	96.99	97.57	99.4	102.49	1.9	1e-26	Fungi	Basidiomycota	Tremellomycetes	Tremellales	Cryptococcaceae	Cryptococcus	Cryptococcus neoformans
214684|XM_566686.1 Cryptococcus neoformans var. neoformans JEC21 beta-catenin, partial mRNA	2195	82.14	83.92	97.88	119.16	1.9	1e-26	Fungi	Basidiomycota	Tremellomycetes	Tremellales	Cryptococcaceae	Cryptococcus	Cryptococcus neoformans
214684|XM_566689.1 Cryptococcus neoformans var. neoformans JEC21 heat shock protein, partial mRNA	2857	92.65	94.29	98.26	106.05	2.33	1e-26	Fungi	Basidiomycota	Tremellomycetes	Tremellales	Cryptococcaceae	Cryptococcus	Cryptococcus neoformans
214684|XM_566691.1 Cryptococcus neoformans var. neoformans JEC21 protein phosphatase inhibitor, partial mRNA	645	80.93	83.41	97.03	119.89	2.19	1e-26	Fungi	Basidiomycota	Tremellomycetes	Tremellales	Cryptococcaceae	Cryptococcus	Cryptococcus neoformans
214684|XM_566695.1 Cryptococcus neoformans var. neoformans JEC21 gamma-tubulin complex component 2 (gcp-2), partial mRNA	2753	85.4	86.85	98.33	115.14	1.51	1e-26	Fungi	Basidiomycota	Tremellomycetes	Tremellales	Cryptococcaceae	Cryptococcus	Cryptococcus neoformans
214684|XM_566697.1 Cryptococcus neoformans var. neoformans JEC21 hypothetical protein (CNA02870), partial mRNA	998	99.8	101.4	98.42	98.62	2.44	1e-26	Fungi	Basidiomycota	Tremellomycetes	Tremellales	Cryptococcaceae	Cryptococcus	Cryptococcus neoformans
214684|XM_566700.1 Cryptococcus neoformans var. neoformans JEC21 DNA topoisomerase II, partial mRNA	4110	96.28	97.2	99.05	102.88	0.98	1e-26	Fungi	Basidiomycota	Tremellomycetes	Tremellales	Cryptococcaceae	Cryptococcus	Cryptococcus neoformans
214684|XM_566703.1 Cryptococcus neoformans var. neoformans JEC21 calcium transporting ATPase, partial mRNA	4136	97.53	99.93	97.6	100.07	1.85	1e-26	Fungi	Basidiomycota	Tremellomycetes	Tremellales	Cryptococcaceae	Cryptococcus	Cryptococcus neoformans
214684|XM_566704.1 Cryptococcus neoformans var. neoformans JEC21 Gly-X carboxypeptidase, partial mRNA	1811	91.66	92.93	98.63	107.61	1.61	1e-26	Fungi	Basidiomycota	Tremellomycetes	Tremellales	Cryptococcaceae	Cryptococcus	Cryptococcus neoformans
214684|XM_566705.1 Cryptococcus neoformans var. neoformans JEC21 proteasome subunit beta type 3, partial mRNA	703	96.87	99.43	97.42	100.57	1.78	1e-26	Fungi	Basidiomycota	Tremellomycetes	Tremellales	Cryptococcaceae	Cryptococcus	Cryptococcus neoformans
214684|XM_566706.1 Cryptococcus neoformans var. neoformans JEC21 protein-vacuolar targeting-related protein, partial mRNA	2855	65.6	66.13	99.21	151.22	0.91	1e-26	Fungi	Basidiomycota	Tremellomycetes	Tremellales	Cryptococcaceae	Cryptococcus	Cryptococcus neoformans
214684|XM_566707.1 Cryptococcus neoformans var. neoformans JEC21 eukaryotic initiation factor 4F subunit P130, partial mRNA	3648	82.43	84.9	97.09	117.79	1.83	1e-26	Fungi	Basidiomycota	Tremellomycetes	Tremellales	Cryptococcaceae	Cryptococcus	Cryptococcus neoformans
214684|XM_566714.1 Cryptococcus neoformans var. neoformans JEC21 hypothetical protein (CNA02980), partial mRNA	870	80.23	85.4	93.94	117.09	1.15	1e-26	Fungi	Basidiomycota	Tremellomycetes	Tremellales	Cryptococcaceae	Cryptococcus	Cryptococcus neoformans
214684|XM_566715.1 Cryptococcus neoformans var. neoformans JEC21 hypothetical protein (CNA03790), partial mRNA	2453	31.55	32.37	97.48	308.94	0.32	1e-26	Fungi	Basidiomycota	Tremellomycetes	Tremellales	Cryptococcaceae	Cryptococcus	Cryptococcus neoformans
214684|XM_566722.1 Cryptococcus neoformans var. neoformans JEC21 hypothetical protein (CNA03020), partial mRNA	2157	31.76	33.06	96.07	302.52	0.33	1e-26	Fungi	Basidiomycota	Tremellomycetes	Tremellales	Cryptococcaceae	Cryptococcus	Cryptococcus neoformans
214684|XM_566723.1 Cryptococcus neoformans var. neoformans JEC21 pyruvate dehydrogenase (acetyl-transferring), partial mRNA	1587	95.53	99.62	95.89	100.38	2.33	1e-26	Fungi	Basidiomycota	Tremellomycetes	Tremellales	Cryptococcaceae	Cryptococcus	Cryptococcus neoformans
214684|XM_566729.1 Cryptococcus neoformans var. neoformans JEC21 hypothetical protein (CNA03880), partial mRNA	933	75.67	78.24	96.71	127.81	1.05	1e-26	Fungi	Basidiomycota	Tremellomycetes	Tremellales	Cryptococcaceae	Cryptococcus	Cryptococcus neoformans
214684|XM_566731.1 Cryptococcus neoformans var. neoformans JEC21 cell division cycle protein 91, partial mRNA	1486	32.37	32.44	99.79	308.3	0.32	1e-26	Fungi	Basidiomycota	Tremellomycetes	Tremellales	Cryptococcaceae	Cryptococcus	Cryptococcus neoformans
214684|XM_566733.1 Cryptococcus neoformans var. neoformans JEC21 eukaryotic initiation factor 4F subunit P130, partial mRNA	4839	99.48	100.6	98.89	99.4	2.91	1e-26	Fungi	Basidiomycota	Tremellomycetes	Tremellales	Cryptococcaceae	Cryptococcus	Cryptococcus neoformans
214684|XM_566736.1 Cryptococcus neoformans var. neoformans JEC21 hypothetical protein (CNA03090), partial mRNA	1576	99.56	100.89	98.68	99.12	3.81	1e-26	Fungi	Basidiomycota	Tremellomycetes	Tremellales	Cryptococcaceae	Cryptococcus	Cryptococcus neoformans
214684|XM_566737.1 Cryptococcus neoformans var. neoformans JEC21 RING zinc finger protein, partial mRNA	2211	77.07	79.24	97.26	126.2	1.43	1e-26	Fungi	Basidiomycota	Tremellomycetes	Tremellales	Cryptococcaceae	Cryptococcus	Cryptococcus neoformans
214684|XM_566738.1 Cryptococcus neoformans var. neoformans JEC21 single-stranded DNA specific endodeoxyribonuclease, partial mRNA	4018	74.69	76.26	97.94	131.14	0.98	1e-26	Fungi	Basidiomycota	Tremellomycetes	Tremellales	Cryptococcaceae	Cryptococcus	Cryptococcus neoformans
214684|XM_566740.1 Cryptococcus neoformans var. neoformans JEC21 hypothetical protein (CNA03110), partial mRNA	561	87.88	91.98	95.54	108.72	0.92	1e-26	Fungi	Basidiomycota	Tremellomycetes	Tremellales	Cryptococcaceae	Cryptococcus	Cryptococcus neoformans
214684|XM_566746.1 Cryptococcus neoformans var. neoformans JEC21 hypothetical protein (CNA04000), partial mRNA	2618	81.47	82.2	99.12	121.65	0.82	1e-26	Fungi	Basidiomycota	Tremellomycetes	Tremellales	Cryptococcaceae	Cryptococcus	Cryptococcus neoformans
214684|XM_566747.1 Cryptococcus neoformans var. neoformans JEC21 hypothetical protein (CNA04010), partial mRNA	1490	64.56	64.56	100	154.89	0.65	1e-26	Fungi	Basidiomycota	Tremellomycetes	Tremellales	Cryptococcaceae	Cryptococcus	Cryptococcus neoformans
214684|XM_566748.1 Cryptococcus neoformans var. neoformans JEC21 nucleus protein, partial mRNA	2173	98.62	99.95	98.66	100.05	5.97	1e-26	Fungi	Basidiomycota	Tremellomycetes	Tremellales	Cryptococcaceae	Cryptococcus	Cryptococcus neoformans
214684|XM_566749.1 Cryptococcus neoformans var. neoformans JEC21 cell division cycle 2, partial mRNA	1519	31.93	32.39	98.58	308.74	0.32	1e-26	Fungi	Basidiomycota	Tremellomycetes	Tremellales	Cryptococcaceae	Cryptococcus	Cryptococcus neoformans
214684|XM_566750.1 Cryptococcus neoformans var. neoformans JEC21 f-box/wd-repeat protein lin-23, partial mRNA	2386	38.56	38.85	99.24	257.39	0.39	1e-26	Fungi	Basidiomycota	Tremellomycetes	Tremellales	Cryptococcaceae	Cryptococcus	Cryptococcus neoformans
214684|XM_566752.1 Cryptococcus neoformans var. neoformans JEC21 methionine adenosyltransferase, partial mRNA	1649	87.57	92.78	94.38	107.78	4.44	1e-26	Fungi	Basidiomycota	Tremellomycetes	Tremellales	Cryptococcaceae	Cryptococcus	Cryptococcus neoformans
214684|XM_566753.1 Cryptococcus neoformans var. neoformans JEC21 late endosome to vacuole transport-related protein, partial mRNA	1155	83.03	92.55	89.71	108.04	1.81	1e-26	Fungi	Basidiomycota	Tremellomycetes	Tremellales	Cryptococcaceae	Cryptococcus	Cryptococcus neoformans
214684|XM_566755.1 Cryptococcus neoformans var. neoformans JEC21 hypothetical protein (CNA03140), partial mRNA	3354	98.72	102.03	96.76	98.01	1.47	1e-26	Fungi	Basidiomycota	Tremellomycetes	Tremellales	Cryptococcaceae	Cryptococcus	Cryptococcus neoformans
214684|XM_566758.1 Cryptococcus neoformans var. neoformans JEC21 hypothetical protein (CNA03170), partial mRNA	1542	92.28	95.46	96.67	104.76	1.84	1e-26	Fungi	Basidiomycota	Tremellomycetes	Tremellales	Cryptococcaceae	Cryptococcus	Cryptococcus neoformans
214684|XM_566764.1 Cryptococcus neoformans var. neoformans JEC21 hypothetical protein (CNA04220), partial mRNA	3229	64.85	66	98.26	151.53	0.71	1e-26	Fungi	Basidiomycota	Tremellomycetes	Tremellales	Cryptococcaceae	Cryptococcus	Cryptococcus neoformans
214684|XM_566768.1 Cryptococcus neoformans var. neoformans JEC21 IMP dehydrogenase, partial mRNA	1833	99.18	101.2	98.01	98.81	11.8	1e-26	Fungi	Basidiomycota	Tremellomycetes	Tremellales	Cryptococcaceae	Cryptococcus	Cryptococcus neoformans
214684|XM_566769.1 Cryptococcus neoformans var. neoformans JEC21 ER organization and biogenesis-related protein, partial mRNA	2555	75.3	75.62	99.59	132.25	0.79	1e-26	Fungi	Basidiomycota	Tremellomycetes	Tremellales	Cryptococcaceae	Cryptococcus	Cryptococcus neoformans
214684|XM_566770.1 Cryptococcus neoformans var. neoformans JEC21 cyclin, partial mRNA	1840	99.02	100.11	98.91	99.89	3.5	1e-26	Fungi	Basidiomycota	Tremellomycetes	Tremellales	Cryptococcaceae	Cryptococcus	Cryptococcus neoformans
214684|XM_566771.1 Cryptococcus neoformans var. neoformans JEC21 Type 2C Protein Phosphatase, partial mRNA	1777	92.18	94.99	97.04	105.27	1.45	1e-26	Fungi	Basidiomycota	Tremellomycetes	Tremellales	Cryptococcaceae	Cryptococcus	Cryptococcus neoformans
214684|XM_566776.1 Cryptococcus neoformans var. neoformans JEC21 t-complex protein 1, beta subunit (tcp-1-beta), partial mRNA	1642	99.45	100.79	98.67	99.21	4.35	1e-26	Fungi	Basidiomycota	Tremellomycetes	Tremellales	Cryptococcaceae	Cryptococcus	Cryptococcus neoformans
214684|XM_566777.1 Cryptococcus neoformans var. neoformans JEC21 transporter, partial mRNA	1233	42.98	42.98	100	232.64	0.43	1e-26	Fungi	Basidiomycota	Tremellomycetes	Tremellales	Cryptococcaceae	Cryptococcus	Cryptococcus neoformans
214684|XM_566778.1 Cryptococcus neoformans var. neoformans JEC21 vacuolar ATP synthase subunit d, partial mRNA	1302	98.62	100.38	98.24	99.62	2	1e-26	Fungi	Basidiomycota	Tremellomycetes	Tremellales	Cryptococcaceae	Cryptococcus	Cryptococcus neoformans
214684|XM_566783.1 Cryptococcus neoformans var. neoformans JEC21 palmitoyltransferase, partial mRNA	2469	87.2	88.05	99.03	113.57	0.89	1e-26	Fungi	Basidiomycota	Tremellomycetes	Tremellales	Cryptococcaceae	Cryptococcus	Cryptococcus neoformans
214684|XM_566786.1 Cryptococcus neoformans var. neoformans JEC21 C-5 sterol desaturase, partial mRNA	1739	91.72	94.59	96.96	105.71	2.15	1e-26	Fungi	Basidiomycota	Tremellomycetes	Tremellales	Cryptococcaceae	Cryptococcus	Cryptococcus neoformans
214684|XM_566788.1 Cryptococcus neoformans var. neoformans JEC21 hypothetical protein (CNA05020), partial mRNA	5325	89.69	91.94	97.55	108.76	1.02	1e-26	Fungi	Basidiomycota	Tremellomycetes	Tremellales	Cryptococcaceae	Cryptococcus	Cryptococcus neoformans
214684|XM_566790.1 Cryptococcus neoformans var. neoformans JEC21 transporter, partial mRNA	1999	84.34	89.64	94.08	111.55	2.11	1e-26	Fungi	Basidiomycota	Tremellomycetes	Tremellales	Cryptococcaceae	Cryptococcus	Cryptococcus neoformans
214684|XM_566791.1 Cryptococcus neoformans var. neoformans JEC21 hypothetical protein (CNA04360), partial mRNA	2180	66.7	68.53	97.32	145.92	2.26	1e-26	Fungi	Basidiomycota	Tremellomycetes	Tremellales	Cryptococcaceae	Cryptococcus	Cryptococcus neoformans
214684|XM_566792.1 Cryptococcus neoformans var. neoformans JEC21 hypothetical protein (CNA05040), partial mRNA	3559	93.62	93.85	99.76	106.56	0.95	1e-26	Fungi	Basidiomycota	Tremellomycetes	Tremellales	Cryptococcaceae	Cryptococcus	Cryptococcus neoformans
214684|XM_566793.1 Cryptococcus neoformans var. neoformans JEC21 glutamate-ammonia ligase, partial mRNA	1375	98.18	100.22	97.97	99.78	2.87	1e-26	Fungi	Basidiomycota	Tremellomycetes	Tremellales	Cryptococcaceae	Cryptococcus	Cryptococcus neoformans
214684|XM_566794.1 Cryptococcus neoformans var. neoformans JEC21 glutamate-ammonia ligase, partial mRNA	1452	97.52	100.07	97.45	99.93	1	1e-26	Fungi	Basidiomycota	Tremellomycetes	Tremellales	Cryptococcaceae	Cryptococcus	Cryptococcus neoformans
214684|XM_566800.1 Cryptococcus neoformans var. neoformans JEC21 endoplasmic reticulum protein, partial mRNA	1871	97.97	99.04	98.92	100.97	4.78	1e-26	Fungi	Basidiomycota	Tremellomycetes	Tremellales	Cryptococcaceae	Cryptococcus	Cryptococcus neoformans
214684|XM_566802.1 Cryptococcus neoformans var. neoformans JEC21 oxidoreductase, partial mRNA	2008	99.75	101.29	98.48	98.72	1.5	1e-26	Fungi	Basidiomycota	Tremellomycetes	Tremellales	Cryptococcaceae	Cryptococcus	Cryptococcus neoformans
214684|XM_566804.1 Cryptococcus neoformans var. neoformans JEC21 U2 snRNA binding protein, partial mRNA	3740	99.2	100.91	98.3	99.1	2.34	1e-26	Fungi	Basidiomycota	Tremellomycetes	Tremellales	Cryptococcaceae	Cryptococcus	Cryptococcus neoformans
214684|XM_566807.1 Cryptococcus neoformans var. neoformans JEC21 sulfite transporter, partial mRNA	2005	100	100	100	100	1	1e-26	Fungi	Basidiomycota	Tremellomycetes	Tremellales	Cryptococcaceae	Cryptococcus	Cryptococcus neoformans
214684|XM_566808.1 Cryptococcus neoformans var. neoformans JEC21 sulfite transporter, partial mRNA	1929	99.59	100.31	99.28	99.69	2.69	1e-26	Fungi	Basidiomycota	Tremellomycetes	Tremellales	Cryptococcaceae	Cryptococcus	Cryptococcus neoformans
214684|XM_566816.1 Cryptococcus neoformans var. neoformans JEC21 endoplasmic reticulum protein, partial mRNA	1267	71.11	73.95	96.16	135.22	1.11	1e-26	Fungi	Basidiomycota	Tremellomycetes	Tremellales	Cryptococcaceae	Cryptococcus	Cryptococcus neoformans
214684|XM_566817.1 Cryptococcus neoformans var. neoformans JEC21 mitochondrial matrix protein import-related protein, partial mRNA	1825	93.15	96.11	96.92	104.05	1.81	1e-26	Fungi	Basidiomycota	Tremellomycetes	Tremellales	Cryptococcaceae	Cryptococcus	Cryptococcus neoformans
214684|XM_566818.1 Cryptococcus neoformans var. neoformans JEC21 protein-vacuolar targeting-related protein, partial mRNA	834	83.33	84.89	98.16	117.8	1.62	1e-26	Fungi	Basidiomycota	Tremellomycetes	Tremellales	Cryptococcaceae	Cryptococcus	Cryptococcus neoformans
214684|XM_566825.1 Cryptococcus neoformans var. neoformans JEC21 carnitine acetyltransferase, partial mRNA	2035	97.2	99.9	97.29	100.1	4.51	1e-26	Fungi	Basidiomycota	Tremellomycetes	Tremellales	Cryptococcaceae	Cryptococcus	Cryptococcus neoformans
214684|XM_566827.1 Cryptococcus neoformans var. neoformans JEC21 membrane transport protein, partial mRNA	2140	98.6	100	98.6	100	13.98	1e-26	Fungi	Basidiomycota	Tremellomycetes	Tremellales	Cryptococcaceae	Cryptococcus	Cryptococcus neoformans
214684|XM_566837.1 Cryptococcus neoformans var. neoformans JEC21 isocitrate dehydrogenase, partial mRNA	1223	99.35	100.49	98.86	99.51	13.92	1e-26	Fungi	Basidiomycota	Tremellomycetes	Tremellales	Cryptococcaceae	Cryptococcus	Cryptococcus neoformans
214684|XM_566838.1 Cryptococcus neoformans var. neoformans JEC21 IDN3-B, partial mRNA	5962	52.9	55.28	95.69	180.89	1.26	1e-26	Fungi	Basidiomycota	Tremellomycetes	Tremellales	Cryptococcaceae	Cryptococcus	Cryptococcus neoformans
214684|XM_566839.1 Cryptococcus neoformans var. neoformans JEC21 hypothetical protein (CNA04620), partial mRNA	2204	86.57	93.47	92.62	106.99	3.99	1e-26	Fungi	Basidiomycota	Tremellomycetes	Tremellales	Cryptococcaceae	Cryptococcus	Cryptococcus neoformans
214684|XM_566840.1 Cryptococcus neoformans var. neoformans JEC21 chitin synthase 6, partial mRNA	3958	88.53	90.73	97.58	110.22	2.12	1e-26	Fungi	Basidiomycota	Tremellomycetes	Tremellales	Cryptococcaceae	Cryptococcus	Cryptococcus neoformans
214684|XM_566845.1 Cryptococcus neoformans var. neoformans JEC21 actin, partial mRNA	1415	98.8	99.58	99.22	100.43	8.46	1e-26	Fungi	Basidiomycota	Tremellomycetes	Tremellales	Cryptococcaceae	Cryptococcus	Cryptococcus neoformans
214684|XM_566852.1 Cryptococcus neoformans var. neoformans JEC21 casein kinase I, partial mRNA	1988	95.62	96.73	98.86	103.38	3.67	1e-26	Fungi	Basidiomycota	Tremellomycetes	Tremellales	Cryptococcaceae	Cryptococcus	Cryptococcus neoformans
214684|XM_566853.1 Cryptococcus neoformans var. neoformans JEC21 casein kinase I, partial mRNA	1916	95.62	96.09	99.51	104.07	4.86	1e-26	Fungi	Basidiomycota	Tremellomycetes	Tremellales	Cryptococcaceae	Cryptococcus	Cryptococcus neoformans
214684|XM_566854.1 Cryptococcus neoformans var. neoformans JEC21 mitochondrion protein, partial mRNA	892	95.18	97.53	97.59	102.53	3.34	1e-26	Fungi	Basidiomycota	Tremellomycetes	Tremellales	Cryptococcaceae	Cryptococcus	Cryptococcus neoformans
214684|XM_566859.1 Cryptococcus neoformans var. neoformans JEC21 acetyl-CoA C-acyltransferase, partial mRNA	1418	94.99	103.6	91.7	96.53	1.96	1e-26	Fungi	Basidiomycota	Tremellomycetes	Tremellales	Cryptococcaceae	Cryptococcus	Cryptococcus neoformans
214684|XM_566860.1 Cryptococcus neoformans var. neoformans JEC21 vacuolar ATP synthase subunit e, partial mRNA	795	83.65	88.93	94.06	112.45	1.26	1e-26	Fungi	Basidiomycota	Tremellomycetes	Tremellales	Cryptococcaceae	Cryptococcus	Cryptococcus neoformans
214684|XM_566862.1 Cryptococcus neoformans var. neoformans JEC21 hypothetical protein (CNA05430), partial mRNA	1454	99.93	100	99.93	100	1	1e-26	Fungi	Basidiomycota	Tremellomycetes	Tremellales	Cryptococcaceae	Cryptococcus	Cryptococcus neoformans
214684|XM_566865.1 Cryptococcus neoformans var. neoformans JEC21 hypothetical protein (CNA04740), partial mRNA	630	71.59	72.06	99.34	138.77	0.72	1e-26	Fungi	Basidiomycota	Tremellomycetes	Tremellales	Cryptococcaceae	Cryptococcus	Cryptococcus neoformans
214684|XM_566867.1 Cryptococcus neoformans var. neoformans JEC21 hypothetical protein (CNA04750), partial mRNA	1279	25.72	26.04	98.8	384.08	0.26	1e-26	Fungi	Basidiomycota	Tremellomycetes	Tremellales	Cryptococcaceae	Cryptococcus	Cryptococcus neoformans
214684|XM_566868.1 Cryptococcus neoformans var. neoformans JEC21 hypothetical protein (CNA05460), partial mRNA	2219	98.02	103.15	95.02	96.94	1.69	1e-26	Fungi	Basidiomycota	Tremellomycetes	Tremellales	Cryptococcaceae	Cryptococcus	Cryptococcus neoformans
214684|XM_566869.1 Cryptococcus neoformans var. neoformans JEC21 response to osmotic stress-related protein, partial mRNA	2686	97.92	100.15	97.77	99.85	2.76	1e-26	Fungi	Basidiomycota	Tremellomycetes	Tremellales	Cryptococcaceae	Cryptococcus	Cryptococcus neoformans
214684|XM_566870.1 Cryptococcus neoformans var. neoformans JEC21 VpsA, partial mRNA	2277	99.52	100.48	99.04	99.52	6.74	1e-26	Fungi	Basidiomycota	Tremellomycetes	Tremellales	Cryptococcaceae	Cryptococcus	Cryptococcus neoformans
214684|XM_566871.1 Cryptococcus neoformans var. neoformans JEC21 phosphoprotein phosphatase, partial mRNA	2899	74.68	76.47	97.65	130.76	1.02	1e-26	Fungi	Basidiomycota	Tremellomycetes	Tremellales	Cryptococcaceae	Cryptococcus	Cryptococcus neoformans
214684|XM_566872.1 Cryptococcus neoformans var. neoformans JEC21 DNA ligase, partial mRNA	2980	100	100.03	99.97	99.97	4.75	1e-26	Fungi	Basidiomycota	Tremellomycetes	Tremellales	Cryptococcaceae	Cryptococcus	Cryptococcus neoformans
214684|XM_566874.1 Cryptococcus neoformans var. neoformans JEC21 cyclohydrolase, partial mRNA	1808	97.23	100.44	96.81	99.56	2.87	1e-26	Fungi	Basidiomycota	Tremellomycetes	Tremellales	Cryptococcaceae	Cryptococcus	Cryptococcus neoformans
214684|XM_566880.1 Cryptococcus neoformans var. neoformans JEC21 general RNA polymerase II transcription factor, partial mRNA	2503	99.56	100.88	98.69	99.13	2.26	1e-26	Fungi	Basidiomycota	Tremellomycetes	Tremellales	Cryptococcaceae	Cryptococcus	Cryptococcus neoformans
214684|XM_566881.1 Cryptococcus neoformans var. neoformans JEC21 hypothetical protein (CNA05580), partial mRNA	500	100	100	100	100	4	1e-26	Fungi	Basidiomycota	Tremellomycetes	Tremellales	Cryptococcaceae	Cryptococcus	Cryptococcus neoformans
214684|XM_566883.1 Cryptococcus neoformans var. neoformans JEC21 catalase A, partial mRNA	2332	73.33	78.3	93.65	127.71	2.09	1e-26	Fungi	Basidiomycota	Tremellomycetes	Tremellales	Cryptococcaceae	Cryptococcus	Cryptococcus neoformans
214684|XM_566884.1 Cryptococcus neoformans var. neoformans JEC21 mitochondrion protein, partial mRNA	1138	78.56	83.48	94.11	119.79	1.65	1e-26	Fungi	Basidiomycota	Tremellomycetes	Tremellales	Cryptococcaceae	Cryptococcus	Cryptococcus neoformans
214684|XM_566886.1 Cryptococcus neoformans var. neoformans JEC21 GTPase, partial mRNA	2747	98.33	104.51	94.08	95.68	1.62	1e-26	Fungi	Basidiomycota	Tremellomycetes	Tremellales	Cryptococcaceae	Cryptococcus	Cryptococcus neoformans
214684|XM_566887.1 Cryptococcus neoformans var. neoformans JEC21 endopeptidase, partial mRNA	1937	78.16	83.27	93.86	120.09	2.79	1e-26	Fungi	Basidiomycota	Tremellomycetes	Tremellales	Cryptococcaceae	Cryptococcus	Cryptococcus neoformans
214684|XM_566890.1 Cryptococcus neoformans var. neoformans JEC21 actin monomer binding protein, partial mRNA	397	98.74	100	98.74	100	1	1e-26	Fungi	Basidiomycota	Tremellomycetes	Tremellales	Cryptococcaceae	Cryptococcus	Cryptococcus neoformans
214684|XM_566894.1 Cryptococcus neoformans var. neoformans JEC21 hypothetical protein (CNA05740), partial mRNA	984	81.5	86.38	94.35	115.76	0.86	1e-26	Fungi	Basidiomycota	Tremellomycetes	Tremellales	Cryptococcaceae	Cryptococcus	Cryptococcus neoformans
214684|XM_566896.1 Cryptococcus neoformans var. neoformans JEC21 lipid particle protein, partial mRNA	2608	84.55	88.65	95.37	112.8	4.66	1e-26	Fungi	Basidiomycota	Tremellomycetes	Tremellales	Cryptococcaceae	Cryptococcus	Cryptococcus neoformans
214684|XM_566899.1 Cryptococcus neoformans var. neoformans JEC21 amino acid transporter, partial mRNA	1862	99.95	100.16	99.79	99.84	4.6	1e-26	Fungi	Basidiomycota	Tremellomycetes	Tremellales	Cryptococcaceae	Cryptococcus	Cryptococcus neoformans
214684|XM_566902.1 Cryptococcus neoformans var. neoformans JEC21 anion transporter, partial mRNA	2044	81.65	83.41	97.89	119.88	1.12	1e-26	Fungi	Basidiomycota	Tremellomycetes	Tremellales	Cryptococcaceae	Cryptococcus	Cryptococcus neoformans
214684|XM_566903.1 Cryptococcus neoformans var. neoformans JEC21 hypothetical protein (CNA06700), partial mRNA	1495	99.53	100	99.53	100	1	1e-26	Fungi	Basidiomycota	Tremellomycetes	Tremellales	Cryptococcaceae	Cryptococcus	Cryptococcus neoformans
214684|XM_566904.1 Cryptococcus neoformans var. neoformans JEC21 ubiquitin-protein ligase, partial mRNA	3356	71.42	73.75	96.85	135.6	1.15	1e-26	Fungi	Basidiomycota	Tremellomycetes	Tremellales	Cryptococcaceae	Cryptococcus	Cryptococcus neoformans
214684|XM_566905.1 Cryptococcus neoformans var. neoformans JEC21 RNA splicing-related protein, partial mRNA	2283	61.24	62.37	98.17	160.32	1.68	1e-26	Fungi	Basidiomycota	Tremellomycetes	Tremellales	Cryptococcaceae	Cryptococcus	Cryptococcus neoformans
214684|XM_566906.1 Cryptococcus neoformans var. neoformans JEC21 alpha-mannosidase, partial mRNA	3589	99.16	99.5	99.66	100.5	5.02	1e-26	Fungi	Basidiomycota	Tremellomycetes	Tremellales	Cryptococcaceae	Cryptococcus	Cryptococcus neoformans
214684|XM_566910.1 Cryptococcus neoformans var. neoformans JEC21 purine nucleotide biosynthesis-related protein, partial mRNA	1918	54.74	56.2	97.4	177.92	0.56	1e-26	Fungi	Basidiomycota	Tremellomycetes	Tremellales	Cryptococcaceae	Cryptococcus	Cryptococcus neoformans
214684|XM_566911.1 Cryptococcus neoformans var. neoformans JEC21 CAP64 gene product - related, partial mRNA	1908	99.21	101.62	97.63	98.4	1.06	1e-26	Fungi	Basidiomycota	Tremellomycetes	Tremellales	Cryptococcaceae	Cryptococcus	Cryptococcus neoformans
214684|XM_566913.1 Cryptococcus neoformans var. neoformans JEC21 PRCDNA87, partial mRNA	459	97.39	100	97.39	100	1	1e-26	Fungi	Basidiomycota	Tremellomycetes	Tremellales	Cryptococcaceae	Cryptococcus	Cryptococcus neoformans
214684|XM_566914.1 Cryptococcus neoformans var. neoformans JEC21 hypothetical protein (CNA06840), partial mRNA	1464	97.75	99.32	98.42	100.69	1.15	1e-26	Fungi	Basidiomycota	Tremellomycetes	Tremellales	Cryptococcaceae	Cryptococcus	Cryptococcus neoformans
214684|XM_566915.1 Cryptococcus neoformans var. neoformans JEC21 RNA-binding protein rnp24, partial mRNA	1492	93.63	98.26	95.29	101.77	2.28	1e-26	Fungi	Basidiomycota	Tremellomycetes	Tremellales	Cryptococcaceae	Cryptococcus	Cryptococcus neoformans
214684|XM_566916.1 Cryptococcus neoformans var. neoformans JEC21 Glutamine synthetase, partial mRNA	1928	86.15	91.18	94.48	109.67	2.42	1e-26	Fungi	Basidiomycota	Tremellomycetes	Tremellales	Cryptococcaceae	Cryptococcus	Cryptococcus neoformans
214684|XM_566918.1 Cryptococcus neoformans var. neoformans JEC21 cell wall organization and biogenesis-related protein, partial mRNA	1145	97.29	101.57	95.79	98.45	2.87	1e-26	Fungi	Basidiomycota	Tremellomycetes	Tremellales	Cryptococcaceae	Cryptococcus	Cryptococcus neoformans
214684|XM_566920.1 Cryptococcus neoformans var. neoformans JEC21 hypothetical protein (CNA06910), partial mRNA	1091	67.92	70.12	96.86	142.61	0.76	1e-26	Fungi	Basidiomycota	Tremellomycetes	Tremellales	Cryptococcaceae	Cryptococcus	Cryptococcus neoformans
214684|XM_566921.1 Cryptococcus neoformans var. neoformans JEC21 hypothetical protein (CNA04800), partial mRNA	1548	50.9	50.9	100	196.45	1.53	1e-26	Fungi	Basidiomycota	Tremellomycetes	Tremellales	Cryptococcaceae	Cryptococcus	Cryptococcus neoformans
214684|XM_566932.1 Cryptococcus neoformans var. neoformans JEC21 hypothetical protein (CNA04920), partial mRNA	1405	72.88	73.17	99.61	136.67	2.17	1e-26	Fungi	Basidiomycota	Tremellomycetes	Tremellales	Cryptococcaceae	Cryptococcus	Cryptococcus neoformans
214684|XM_566934.1 Cryptococcus neoformans var. neoformans JEC21 mitochondrial carrier protein, partial mRNA	1357	78.63	83.94	93.68	119.14	2.49	1e-26	Fungi	Basidiomycota	Tremellomycetes	Tremellales	Cryptococcaceae	Cryptococcus	Cryptococcus neoformans
214684|XM_566939.1 Cryptococcus neoformans var. neoformans JEC21 capsular associated protein, partial mRNA	1926	98.49	101.04	97.48	98.97	1.33	1e-26	Fungi	Basidiomycota	Tremellomycetes	Tremellales	Cryptococcaceae	Cryptococcus	Cryptococcus neoformans
214684|XM_566940.1 Cryptococcus neoformans var. neoformans JEC21 glycosyl hydrolase, partial mRNA	1354	98.38	102.81	95.69	97.27	2.71	1e-26	Fungi	Basidiomycota	Tremellomycetes	Tremellales	Cryptococcaceae	Cryptococcus	Cryptococcus neoformans
214684|XM_566941.1 Cryptococcus neoformans var. neoformans JEC21 chaperone, partial mRNA	965	96.48	98.55	97.9	101.47	2.18	1e-26	Fungi	Basidiomycota	Tremellomycetes	Tremellales	Cryptococcaceae	Cryptococcus	Cryptococcus neoformans
214684|XM_566946.1 Cryptococcus neoformans var. neoformans JEC21 snoRNA binding protein, partial mRNA	4305	37.96	39.09	97.09	255.79	0.48	1e-26	Fungi	Basidiomycota	Tremellomycetes	Tremellales	Cryptococcaceae	Cryptococcus	Cryptococcus neoformans
214684|XM_566947.1 Cryptococcus neoformans var. neoformans JEC21 general RNA polymerase II transcription factor, partial mRNA	2733	98.65	102.01	96.7	98.03	4.19	1e-26	Fungi	Basidiomycota	Tremellomycetes	Tremellales	Cryptococcaceae	Cryptococcus	Cryptococcus neoformans
214684|XM_566952.1 Cryptococcus neoformans var. neoformans JEC21 cytoplasm protein, partial mRNA	1820	77.2	77.75	99.29	128.62	0.79	1e-26	Fungi	Basidiomycota	Tremellomycetes	Tremellales	Cryptococcaceae	Cryptococcus	Cryptococcus neoformans
214684|XM_566954.1 Cryptococcus neoformans var. neoformans JEC21 aspartate carbamoyltransferase, partial mRNA	7160	85.84	89.02	96.42	112.33	3.67	1e-26	Fungi	Basidiomycota	Tremellomycetes	Tremellales	Cryptococcaceae	Cryptococcus	Cryptococcus neoformans
214684|XM_566957.1 Cryptococcus neoformans var. neoformans JEC21 cytoplasm protein, partial mRNA	2287	75.12	77.13	97.39	129.65	1.42	1e-26	Fungi	Basidiomycota	Tremellomycetes	Tremellales	Cryptococcaceae	Cryptococcus	Cryptococcus neoformans
214684|XM_566960.1 Cryptococcus neoformans var. neoformans JEC21 hypothetical protein (CNA06060), partial mRNA	862	96.4	101.74	94.75	98.29	1.55	1e-26	Fungi	Basidiomycota	Tremellomycetes	Tremellales	Cryptococcaceae	Cryptococcus	Cryptococcus neoformans
214684|XM_566965.1 Cryptococcus neoformans var. neoformans JEC21 histone acetyltransferase, partial mRNA	11216	85.32	87.5	97.5	114.29	2.6	1e-26	Fungi	Basidiomycota	Tremellomycetes	Tremellales	Cryptococcaceae	Cryptococcus	Cryptococcus neoformans
214684|XM_566968.1 Cryptococcus neoformans var. neoformans JEC21 cystathionine beta-synthase, partial mRNA	1374	99.42	100.15	99.27	99.85	3.21	1e-26	Fungi	Basidiomycota	Tremellomycetes	Tremellales	Cryptococcaceae	Cryptococcus	Cryptococcus neoformans
214684|XM_566971.1 Cryptococcus neoformans var. neoformans JEC21 hypothetical protein (CNA06220), partial mRNA	9602	40.87	42.74	95.61	233.97	0.51	1e-26	Fungi	Basidiomycota	Tremellomycetes	Tremellales	Cryptococcaceae	Cryptococcus	Cryptococcus neoformans
214684|XM_566973.1 Cryptococcus neoformans var. neoformans JEC21 fatty acid desaturase, partial mRNA	1469	69.57	72.02	96.6	138.85	0.93	1e-26	Fungi	Basidiomycota	Tremellomycetes	Tremellales	Cryptococcaceae	Cryptococcus	Cryptococcus neoformans
214684|XM_566976.1 Cryptococcus neoformans var. neoformans JEC21 tryptophan synthase, partial mRNA	2238	98.35	100.94	97.43	99.07	1.46	1e-26	Fungi	Basidiomycota	Tremellomycetes	Tremellales	Cryptococcaceae	Cryptococcus	Cryptococcus neoformans
214684|XM_566980.1 Cryptococcus neoformans var. neoformans JEC21 PRCDNA35, partial mRNA	471	95.54	99.58	95.95	100.43	6.05	1e-26	Fungi	Basidiomycota	Tremellomycetes	Tremellales	Cryptococcaceae	Cryptococcus	Cryptococcus neoformans
214684|XM_566981.1 Cryptococcus neoformans var. neoformans JEC21 60s ribosomal protein l7, partial mRNA	937	99.04	102.13	96.97	97.91	3.96	1e-26	Fungi	Basidiomycota	Tremellomycetes	Tremellales	Cryptococcaceae	Cryptococcus	Cryptococcus neoformans
214684|XM_566982.1 Cryptococcus neoformans var. neoformans JEC21 hypothetical protein (CNA06370), partial mRNA	1905	27.93	28.66	97.44	348.9	0.29	1e-26	Fungi	Basidiomycota	Tremellomycetes	Tremellales	Cryptococcaceae	Cryptococcus	Cryptococcus neoformans
214684|XM_566986.1 Cryptococcus neoformans var. neoformans JEC21 carboxymethylenebutenolidase, partial mRNA	940	78.4	78.51	99.86	127.37	0.79	1e-26	Fungi	Basidiomycota	Tremellomycetes	Tremellales	Cryptococcaceae	Cryptococcus	Cryptococcus neoformans
214684|XM_566987.1 Cryptococcus neoformans var. neoformans JEC21 nucleoporin nsp1, partial mRNA	4806	88.62	91.93	96.4	108.78	1.43	1e-26	Fungi	Basidiomycota	Tremellomycetes	Tremellales	Cryptococcaceae	Cryptococcus	Cryptococcus neoformans
214684|XM_566988.1 Cryptococcus neoformans var. neoformans JEC21 hypothetical protein (CNA06460), partial mRNA	1677	95.17	97.2	97.91	102.88	4.75	1e-26	Fungi	Basidiomycota	Tremellomycetes	Tremellales	Cryptococcaceae	Cryptococcus	Cryptococcus neoformans
214684|XM_566990.1 Cryptococcus neoformans var. neoformans JEC21 cytoplasm protein, partial mRNA	2160	92.36	95.93	96.28	104.25	1.71	1e-26	Fungi	Basidiomycota	Tremellomycetes	Tremellales	Cryptococcaceae	Cryptococcus	Cryptococcus neoformans
214684|XM_566996.1 Cryptococcus neoformans var. neoformans JEC21 Urease accessory protein ureG, partial mRNA	1117	99.19	100	99.19	100	6.79	1e-26	Fungi	Basidiomycota	Tremellomycetes	Tremellales	Cryptococcaceae	Cryptococcus	Cryptococcus neoformans
214684|XM_566999.1 Cryptococcus neoformans var. neoformans JEC21 mitotic chromosome condensation-related protein, partial mRNA	2892	46.33	48.17	96.2	207.61	0.61	1e-26	Fungi	Basidiomycota	Tremellomycetes	Tremellales	Cryptococcaceae	Cryptococcus	Cryptococcus neoformans
214684|XM_567001.1 Cryptococcus neoformans var. neoformans JEC21 kinesin, partial mRNA	4937	71.06	73.91	96.14	135.3	1.13	1e-26	Fungi	Basidiomycota	Tremellomycetes	Tremellales	Cryptococcaceae	Cryptococcus	Cryptococcus neoformans
214684|XM_567003.1 Cryptococcus neoformans var. neoformans JEC21 Pre-mRNA splicing factor RNA helicase PRP28, partial mRNA	2307	54.14	55.44	97.65	180.38	0.63	1e-26	Fungi	Basidiomycota	Tremellomycetes	Tremellales	Cryptococcaceae	Cryptococcus	Cryptococcus neoformans
214684|XM_567006.1 Cryptococcus neoformans var. neoformans JEC21 beta-1,4-mannosyltransferase, partial mRNA	1761	91.48	95.97	95.33	104.2	1.29	1e-26	Fungi	Basidiomycota	Tremellomycetes	Tremellales	Cryptococcaceae	Cryptococcus	Cryptococcus neoformans
214684|XM_567007.1 Cryptococcus neoformans var. neoformans JEC21 hypothetical protein (CNA06680), partial mRNA	1378	77.14	84.98	90.78	117.68	1.23	1e-26	Fungi	Basidiomycota	Tremellomycetes	Tremellales	Cryptococcaceae	Cryptococcus	Cryptococcus neoformans
214684|XM_567008.1 Cryptococcus neoformans var. neoformans JEC21 hypothetical protein (CNA06690), partial mRNA	1305	51.34	55.33	92.8	180.75	1.5	1e-26	Fungi	Basidiomycota	Tremellomycetes	Tremellales	Cryptococcaceae	Cryptococcus	Cryptococcus neoformans
214684|XM_567009.1 Cryptococcus neoformans var. neoformans JEC21 hypothetical protein (CNA06920), partial mRNA	1445	98.06	101.59	96.53	98.43	1.08	1e-26	Fungi	Basidiomycota	Tremellomycetes	Tremellales	Cryptococcaceae	Cryptococcus	Cryptococcus neoformans
214684|XM_567012.1 Cryptococcus neoformans var. neoformans JEC21 electron carrier, partial mRNA	482	98.96	100.21	98.76	99.79	3.16	1e-26	Fungi	Basidiomycota	Tremellomycetes	Tremellales	Cryptococcaceae	Cryptococcus	Cryptococcus neoformans
214684|XM_567013.1 Cryptococcus neoformans var. neoformans JEC21 hypothetical protein (CNA06960), partial mRNA	1420	99.08	99.72	99.36	100.28	3.52	1e-26	Fungi	Basidiomycota	Tremellomycetes	Tremellales	Cryptococcaceae	Cryptococcus	Cryptococcus neoformans
214684|XM_567016.1 Cryptococcus neoformans var. neoformans JEC21 recombinase, partial mRNA	1186	93.59	101.26	92.42	98.75	2.88	1e-26	Fungi	Basidiomycota	Tremellomycetes	Tremellales	Cryptococcaceae	Cryptococcus	Cryptococcus neoformans
214684|XM_567017.1 Cryptococcus neoformans var. neoformans JEC21 capsular associated protein, partial mRNA	1790	44.41	47.54	93.42	210.34	0.76	1e-26	Fungi	Basidiomycota	Tremellomycetes	Tremellales	Cryptococcaceae	Cryptococcus	Cryptococcus neoformans
214684|XM_567020.1 Cryptococcus neoformans var. neoformans JEC21 ATP-dependent RNA helicase prh1, partial mRNA	2635	26.19	28.69	91.27	348.54	0.29	1e-26	Fungi	Basidiomycota	Tremellomycetes	Tremellales	Cryptococcaceae	Cryptococcus	Cryptococcus neoformans
214684|XM_567021.1 Cryptococcus neoformans var. neoformans JEC21 hypothetical protein (CNA07040), partial mRNA	1422	98.8	99.44	99.36	100.57	1.36	1e-26	Fungi	Basidiomycota	Tremellomycetes	Tremellales	Cryptococcaceae	Cryptococcus	Cryptococcus neoformans
214684|XM_567026.1 Cryptococcus neoformans var. neoformans JEC21 ABC transporter, partial mRNA	4883	99.53	100	99.53	100	8.08	1e-26	Fungi	Basidiomycota	Tremellomycetes	Tremellales	Cryptococcaceae	Cryptococcus	Cryptococcus neoformans
214684|XM_567027.1 Cryptococcus neoformans var. neoformans JEC21 hypothetical protein (CNA07100), partial mRNA	1915	45.8	50.08	91.45	199.69	0.95	1e-26	Fungi	Basidiomycota	Tremellomycetes	Tremellales	Cryptococcaceae	Cryptococcus	Cryptococcus neoformans
214684|XM_567037.1 Cryptococcus neoformans var. neoformans JEC21 ATP dependent RNA helicase, partial mRNA	1624	99.63	100	99.63	100	1.24	1e-26	Fungi	Basidiomycota	Tremellomycetes	Tremellales	Cryptococcaceae	Cryptococcus	Cryptococcus neoformans
214684|XM_567038.1 Cryptococcus neoformans var. neoformans JEC21 ATP dependent RNA helicase, partial mRNA	1774	88.39	88.39	100	113.14	0.88	1e-26	Fungi	Basidiomycota	Tremellomycetes	Tremellales	Cryptococcaceae	Cryptococcus	Cryptococcus neoformans
214684|XM_567042.1 Cryptococcus neoformans var. neoformans JEC21 CAP64 gene product - related, partial mRNA	3400	89.91	95.18	94.47	105.07	2.34	1e-26	Fungi	Basidiomycota	Tremellomycetes	Tremellales	Cryptococcaceae	Cryptococcus	Cryptococcus neoformans
214684|XM_567046.1 Cryptococcus neoformans var. neoformans JEC21 hypothetical protein (CNA07290), partial mRNA	753	37.05	39.58	93.62	252.68	0.4	1e-26	Fungi	Basidiomycota	Tremellomycetes	Tremellales	Cryptococcaceae	Cryptococcus	Cryptococcus neoformans
214684|XM_567047.1 Cryptococcus neoformans var. neoformans JEC21 enoyl reductase, partial mRNA	1288	76.16	79.89	95.34	125.17	0.8	1e-26	Fungi	Basidiomycota	Tremellomycetes	Tremellales	Cryptococcaceae	Cryptococcus	Cryptococcus neoformans
214684|XM_567049.1 Cryptococcus neoformans var. neoformans JEC21 hypothetical protein (CNA07330), partial mRNA	2064	99.81	101.94	97.91	98.1	2.94	1e-26	Fungi	Basidiomycota	Tremellomycetes	Tremellales	Cryptococcaceae	Cryptococcus	Cryptococcus neoformans
214684|XM_567050.1 Cryptococcus neoformans var. neoformans JEC21 hypothetical protein (CNA07340), partial mRNA	2395	37.16	38.46	96.63	260.04	0.38	1e-26	Fungi	Basidiomycota	Tremellomycetes	Tremellales	Cryptococcaceae	Cryptococcus	Cryptococcus neoformans
214684|XM_567052.1 Cryptococcus neoformans var. neoformans JEC21 ubiquitin-specific protease, partial mRNA	4130	95.23	96.97	98.2	103.12	1.15	1e-26	Fungi	Basidiomycota	Tremellomycetes	Tremellales	Cryptococcaceae	Cryptococcus	Cryptococcus neoformans
214684|XM_567056.1 Cryptococcus neoformans var. neoformans JEC21 cytoplasm protein, partial mRNA	1687	91.7	95.55	95.97	104.65	1.03	1e-26	Fungi	Basidiomycota	Tremellomycetes	Tremellales	Cryptococcaceae	Cryptococcus	Cryptococcus neoformans
214684|XM_567057.1 Cryptococcus neoformans var. neoformans JEC21 hypothetical protein (CNA07410), partial mRNA	1452	72.87	74.72	97.51	133.82	0.85	1e-26	Fungi	Basidiomycota	Tremellomycetes	Tremellales	Cryptococcaceae	Cryptococcus	Cryptococcus neoformans
214684|XM_567060.1 Cryptococcus neoformans var. neoformans JEC21 hypothetical protein (CNA07450), partial mRNA	2462	48.05	49.68	96.73	201.31	0.66	1e-26	Fungi	Basidiomycota	Tremellomycetes	Tremellales	Cryptococcaceae	Cryptococcus	Cryptococcus neoformans
214684|XM_567061.1 Cryptococcus neoformans var. neoformans JEC21 hypothetical protein (CNA07460), partial mRNA	1327	72.8	79.88	91.13	125.19	1.36	1e-26	Fungi	Basidiomycota	Tremellomycetes	Tremellales	Cryptococcaceae	Cryptococcus	Cryptococcus neoformans
214684|XM_567069.1 Cryptococcus neoformans var. neoformans JEC21 Opa-interacting protein OIP2, partial mRNA	1038	95.47	98.36	97.06	101.67	1.52	1e-26	Fungi	Basidiomycota	Tremellomycetes	Tremellales	Cryptococcaceae	Cryptococcus	Cryptococcus neoformans
214684|XM_567077.1 Cryptococcus neoformans var. neoformans JEC21 chaperone, partial mRNA	411	87.35	98.3	88.86	101.73	0.98	1e-26	Fungi	Basidiomycota	Tremellomycetes	Tremellales	Cryptococcaceae	Cryptococcus	Cryptococcus neoformans
214684|XM_567085.1 Cryptococcus neoformans var. neoformans JEC21 hypothetical protein (CNA00360), partial mRNA	1682	94.41	94.41	100	105.92	6.48	1e-26	Fungi	Basidiomycota	Tremellomycetes	Tremellales	Cryptococcaceae	Cryptococcus	Cryptococcus neoformans
214684|XM_567086.1 Cryptococcus neoformans var. neoformans JEC21 hypothetical protein (CNA00360), partial mRNA	1299	91.45	93.15	98.18	107.36	0.93	1e-26	Fungi	Basidiomycota	Tremellomycetes	Tremellales	Cryptococcaceae	Cryptococcus	Cryptococcus neoformans
214684|XM_567089.1 Cryptococcus neoformans var. neoformans JEC21 hypothetical protein (CNA01100), partial mRNA	1389	99.06	100.79	98.29	99.21	10.97	1e-26	Fungi	Basidiomycota	Tremellomycetes	Tremellales	Cryptococcaceae	Cryptococcus	Cryptococcus neoformans
214684|XM_567103.1 Cryptococcus neoformans var. neoformans JEC21 57.7 kda trp-asp repeats containing protein, partial mRNA	1647	92.47	94.9	97.44	105.37	1.94	1e-26	Fungi	Basidiomycota	Tremellomycetes	Tremellales	Cryptococcaceae	Cryptococcus	Cryptococcus neoformans
214684|XM_567107.1 Cryptococcus neoformans var. neoformans JEC21 60s ribosomal protein l27, partial mRNA	522	97.89	101.34	96.6	98.68	1.79	1e-26	Fungi	Basidiomycota	Tremellomycetes	Tremellales	Cryptococcaceae	Cryptococcus	Cryptococcus neoformans
214684|XM_567112.1 Cryptococcus neoformans var. neoformans JEC21 translation initiation factor, partial mRNA	1725	95.42	98.67	96.71	101.35	3.06	1e-26	Fungi	Basidiomycota	Tremellomycetes	Tremellales	Cryptococcaceae	Cryptococcus	Cryptococcus neoformans
214684|XM_567114.1 Cryptococcus neoformans var. neoformans JEC21 NADH dehydrogenase, partial mRNA	1974	86.32	88.75	97.26	112.67	0.9	1e-26	Fungi	Basidiomycota	Tremellomycetes	Tremellales	Cryptococcaceae	Cryptococcus	Cryptococcus neoformans
214684|XM_567119.1 Cryptococcus neoformans var. neoformans JEC21 DNA-directed RNA polymerases ii 24 kda polypeptide, partial mRNA	743	83.85	85.73	97.8	116.64	1.64	1e-26	Fungi	Basidiomycota	Tremellomycetes	Tremellales	Cryptococcaceae	Cryptococcus	Cryptococcus neoformans
214684|XM_567121.1 Cryptococcus neoformans var. neoformans JEC21 multidrug resistance protein 1, partial mRNA	4479	98.88	100.22	98.66	99.78	5.67	1e-26	Fungi	Basidiomycota	Tremellomycetes	Tremellales	Cryptococcaceae	Cryptococcus	Cryptococcus neoformans
214684|XM_567122.1 Cryptococcus neoformans var. neoformans JEC21 acetate--CoA ligase, partial mRNA	2450	99.63	100.04	99.59	99.96	5.64	1e-26	Fungi	Basidiomycota	Tremellomycetes	Tremellales	Cryptococcaceae	Cryptococcus	Cryptococcus neoformans
214684|XM_567124.1 Cryptococcus neoformans var. neoformans JEC21 hypothetical protein (CNA07770), partial mRNA	3235	98.39	98.79	99.59	101.22	5.25	1e-26	Fungi	Basidiomycota	Tremellomycetes	Tremellales	Cryptococcaceae	Cryptococcus	Cryptococcus neoformans
214684|XM_567126.1 Cryptococcus neoformans var. neoformans JEC21 calcineurin-binding protein - related, partial mRNA	962	68.71	70.79	97.06	141.26	1.13	1e-26	Fungi	Basidiomycota	Tremellomycetes	Tremellales	Cryptococcaceae	Cryptococcus	Cryptococcus neoformans
214684|XM_567127.1 Cryptococcus neoformans var. neoformans JEC21 hypothetical protein (CNA07800), partial mRNA	3088	99.61	100.74	98.87	99.26	3.97	1e-26	Fungi	Basidiomycota	Tremellomycetes	Tremellales	Cryptococcaceae	Cryptococcus	Cryptococcus neoformans
214684|XM_567128.1 Cryptococcus neoformans var. neoformans JEC21 hypothetical protein (CNA07810), partial mRNA	1397	93.63	96.42	97.1	103.71	1.37	1e-26	Fungi	Basidiomycota	Tremellomycetes	Tremellales	Cryptococcaceae	Cryptococcus	Cryptococcus neoformans
214684|XM_567131.1 Cryptococcus neoformans var. neoformans JEC21 hypothetical protein (CNA07840), partial mRNA	3452	58.55	62.17	94.18	160.86	1.98	1e-26	Fungi	Basidiomycota	Tremellomycetes	Tremellales	Cryptococcaceae	Cryptococcus	Cryptococcus neoformans
214684|XM_567133.1 Cryptococcus neoformans var. neoformans JEC21 ATP-dependent RNA helicase ded1, partial mRNA	2805	91.52	95.37	95.96	104.86	1.57	1e-26	Fungi	Basidiomycota	Tremellomycetes	Tremellales	Cryptococcaceae	Cryptococcus	Cryptococcus neoformans
214684|XM_567138.1 Cryptococcus neoformans var. neoformans JEC21 siderochrome-iron (ferrioxamine) uptake transporter, partial mRNA	1968	99.9	100.1	99.8	99.9	5.97	1e-26	Fungi	Basidiomycota	Tremellomycetes	Tremellales	Cryptococcaceae	Cryptococcus	Cryptococcus neoformans
214684|XM_567139.1 Cryptococcus neoformans var. neoformans JEC21 microtubule binding protein, partial mRNA	767	100	100.39	99.61	99.61	3.88	1e-26	Fungi	Basidiomycota	Tremellomycetes	Tremellales	Cryptococcaceae	Cryptococcus	Cryptococcus neoformans
214684|XM_567145.1 Cryptococcus neoformans var. neoformans JEC21 hypothetical protein (CNA02210), partial mRNA	1454	81.71	81.77	99.92	122.29	0.82	1e-26	Fungi	Basidiomycota	Tremellomycetes	Tremellales	Cryptococcaceae	Cryptococcus	Cryptococcus neoformans
214684|XM_567150.1 Cryptococcus neoformans var. neoformans JEC21 hypothetical protein (CNA02430), partial mRNA	1181	87.55	91.02	96.19	109.86	2.52	1e-26	Fungi	Basidiomycota	Tremellomycetes	Tremellales	Cryptococcaceae	Cryptococcus	Cryptococcus neoformans
214684|XM_567152.1 Cryptococcus neoformans var. neoformans JEC21 hypothetical protein (CNA02740), partial mRNA	1780	98.6	102.87	95.85	97.21	2.37	1e-26	Fungi	Basidiomycota	Tremellomycetes	Tremellales	Cryptococcaceae	Cryptococcus	Cryptococcus neoformans
214684|XM_567157.1 Cryptococcus neoformans var. neoformans JEC21 hypothetical protein (CNA03480), partial mRNA	1534	99.48	100.52	98.96	99.48	7.04	1e-26	Fungi	Basidiomycota	Tremellomycetes	Tremellales	Cryptococcaceae	Cryptococcus	Cryptococcus neoformans
214684|XM_567158.1 Cryptococcus neoformans var. neoformans JEC21 hypothetical protein (CNA03750), partial mRNA	2353	80.71	82.49	97.84	121.23	0.88	1e-26	Fungi	Basidiomycota	Tremellomycetes	Tremellales	Cryptococcaceae	Cryptococcus	Cryptococcus neoformans
214684|XM_567159.1 Cryptococcus neoformans var. neoformans JEC21 hypothetical protein (CNA03830), partial mRNA	1590	84.91	88.81	95.61	112.61	1.43	1e-26	Fungi	Basidiomycota	Tremellomycetes	Tremellales	Cryptococcaceae	Cryptococcus	Cryptococcus neoformans
214684|XM_567160.1 Cryptococcus neoformans var. neoformans JEC21 protein serine/threonine kinase, partial mRNA	1876	95.15	102.72	92.63	97.35	2.45	1e-26	Fungi	Basidiomycota	Tremellomycetes	Tremellales	Cryptococcaceae	Cryptococcus	Cryptococcus neoformans
214684|XM_567161.1 Cryptococcus neoformans var. neoformans JEC21 hypothetical protein (CNA03970), partial mRNA	1851	61.43	61.86	99.3	161.66	3.92	1e-26	Fungi	Basidiomycota	Tremellomycetes	Tremellales	Cryptococcaceae	Cryptococcus	Cryptococcus neoformans
214684|XM_567162.1 Cryptococcus neoformans var. neoformans JEC21 glyoxal oxidase precursor, partial mRNA	2512	99.32	100	99.32	100	6.62	1e-26	Fungi	Basidiomycota	Tremellomycetes	Tremellales	Cryptococcaceae	Cryptococcus	Cryptococcus neoformans
214684|XM_567166.1 Cryptococcus neoformans var. neoformans JEC21 mitochondrion protein, partial mRNA	938	98.61	103.52	95.26	96.6	1.65	1e-26	Fungi	Basidiomycota	Tremellomycetes	Tremellales	Cryptococcaceae	Cryptococcus	Cryptococcus neoformans
214684|XM_567170.1 Cryptococcus neoformans var. neoformans JEC21 hypothetical protein (CNA04720), partial mRNA	3677	90.21	90.62	99.55	110.35	1.21	1e-26	Fungi	Basidiomycota	Tremellomycetes	Tremellales	Cryptococcaceae	Cryptococcus	Cryptococcus neoformans
214684|XM_567175.1 Cryptococcus neoformans var. neoformans JEC21 hypothetical protein (CNA07950), partial mRNA	1486	83.71	85.2	98.26	117.38	0.86	1e-26	Fungi	Basidiomycota	Tremellomycetes	Tremellales	Cryptococcaceae	Cryptococcus	Cryptococcus neoformans
214684|XM_567179.1 Cryptococcus neoformans var. neoformans JEC21 ribosomal large subunit assembly and maintenance-related protein, partial mRNA	1530	98.24	102.42	95.92	97.64	1.92	1e-26	Fungi	Basidiomycota	Tremellomycetes	Tremellales	Cryptococcaceae	Cryptococcus	Cryptococcus neoformans
214684|XM_567187.1 Cryptococcus neoformans var. neoformans JEC21 ubiquitin-protein ligase, partial mRNA	754	88.2	91.91	95.96	108.8	1.95	1e-26	Fungi	Basidiomycota	Tremellomycetes	Tremellales	Cryptococcaceae	Cryptococcus	Cryptococcus neoformans
214684|XM_567190.1 Cryptococcus neoformans var. neoformans JEC21 D-hydroxyacid dehydrogenase, partial mRNA	1170	94.36	96.58	97.7	103.54	0.97	1e-26	Fungi	Basidiomycota	Tremellomycetes	Tremellales	Cryptococcaceae	Cryptococcus	Cryptococcus neoformans
214684|XM_567195.1 Cryptococcus neoformans var. neoformans JEC21 mitochondrion protein, partial mRNA	972	65.64	67.8	96.81	147.5	0.68	1e-26	Fungi	Basidiomycota	Tremellomycetes	Tremellales	Cryptococcaceae	Cryptococcus	Cryptococcus neoformans
214684|XM_567200.1 Cryptococcus neoformans var. neoformans JEC21 hypothetical protein (CNA05310), partial mRNA	4740	99.28	102.55	96.81	97.51	2.8	1e-26	Fungi	Basidiomycota	Tremellomycetes	Tremellales	Cryptococcaceae	Cryptococcus	Cryptococcus neoformans
214684|XM_567202.1 Cryptococcus neoformans var. neoformans JEC21 phospholipase C, partial mRNA	1894	97.41	99.58	97.83	100.42	3.14	1e-26	Fungi	Basidiomycota	Tremellomycetes	Tremellales	Cryptococcaceae	Cryptococcus	Cryptococcus neoformans
214684|XM_567203.1 Cryptococcus neoformans var. neoformans JEC21 cytoplasm protein, partial mRNA	1245	85.06	92.29	92.17	108.36	2.38	1e-26	Fungi	Basidiomycota	Tremellomycetes	Tremellales	Cryptococcaceae	Cryptococcus	Cryptococcus neoformans
214684|XM_567204.1 Cryptococcus neoformans var. neoformans JEC21 hypothetical protein (CNA05890), partial mRNA	2370	30.97	33.16	93.38	301.53	0.46	1e-26	Fungi	Basidiomycota	Tremellomycetes	Tremellales	Cryptococcaceae	Cryptococcus	Cryptococcus neoformans
214684|XM_567206.1 Cryptococcus neoformans var. neoformans JEC21 hypothetical protein (CNA06200), partial mRNA	840	95.83	99.17	96.64	100.84	1.19	1e-26	Fungi	Basidiomycota	Tremellomycetes	Tremellales	Cryptococcaceae	Cryptococcus	Cryptococcus neoformans
214684|XM_567207.1 Cryptococcus neoformans var. neoformans JEC21 hypothetical protein (CNA06190), partial mRNA	737	59.84	60.11	99.55	166.37	0.6	1e-26	Fungi	Basidiomycota	Tremellomycetes	Tremellales	Cryptococcaceae	Cryptococcus	Cryptococcus neoformans
214684|XM_567208.1 Cryptococcus neoformans var. neoformans JEC21 hypothetical protein (CNA06140), partial mRNA	2154	38.67	40.81	94.77	245.05	0.82	1e-26	Fungi	Basidiomycota	Tremellomycetes	Tremellales	Cryptococcaceae	Cryptococcus	Cryptococcus neoformans
214684|XM_567209.1 Cryptococcus neoformans var. neoformans JEC21 cytoplasm protein, partial mRNA	4406	35.29	36.27	97.31	275.72	0.36	1e-26	Fungi	Basidiomycota	Tremellomycetes	Tremellales	Cryptococcaceae	Cryptococcus	Cryptococcus neoformans
214684|XM_567212.1 Cryptococcus neoformans var. neoformans JEC21 cytosolic small ribosomal subunit protein, partial mRNA	2631	84.26	85.94	98.05	116.36	3.83	1e-26	Fungi	Basidiomycota	Tremellomycetes	Tremellales	Cryptococcaceae	Cryptococcus	Cryptococcus neoformans
214684|XM_567214.1 Cryptococcus neoformans var. neoformans JEC21 hypothetical protein (CNA06260), partial mRNA	2636	80.05	82.21	97.37	121.64	0.83	1e-26	Fungi	Basidiomycota	Tremellomycetes	Tremellales	Cryptococcaceae	Cryptococcus	Cryptococcus neoformans
214684|XM_567218.1 Cryptococcus neoformans var. neoformans JEC21 protein serine/threonine kinase, partial mRNA	2560	77.93	79.53	97.99	125.74	1.53	1e-26	Fungi	Basidiomycota	Tremellomycetes	Tremellales	Cryptococcaceae	Cryptococcus	Cryptococcus neoformans
214684|XM_567222.1 Cryptococcus neoformans var. neoformans JEC21 hypothetical protein (CNA07310), partial mRNA	1511	77.5	78.29	98.99	127.73	2	1e-26	Fungi	Basidiomycota	Tremellomycetes	Tremellales	Cryptococcaceae	Cryptococcus	Cryptococcus neoformans
214684|XM_567231.1 Cryptococcus neoformans var. neoformans JEC21 hypothetical protein (CNA00580), partial mRNA	643	62.52	69.83	89.53	143.21	0.7	1e-26	Fungi	Basidiomycota	Tremellomycetes	Tremellales	Cryptococcaceae	Cryptococcus	Cryptococcus neoformans
214684|XM_567237.1 Cryptococcus neoformans var. neoformans JEC21 hypothetical protein (CNA03190), partial mRNA	925	75.03	75.03	100	133.29	0.78	1e-26	Fungi	Basidiomycota	Tremellomycetes	Tremellales	Cryptococcaceae	Cryptococcus	Cryptococcus neoformans
214684|XM_567239.1 Cryptococcus neoformans var. neoformans JEC21 hypothetical protein (CNA03570), partial mRNA	828	66.06	74.15	89.09	134.85	0.74	1e-26	Fungi	Basidiomycota	Tremellomycetes	Tremellales	Cryptococcaceae	Cryptococcus	Cryptococcus neoformans
214684|XM_567245.1 Cryptococcus neoformans var. neoformans JEC21 hypothetical protein (CNA07150), partial mRNA	2567	83.33	86.05	96.83	116.21	0.86	1e-26	Fungi	Basidiomycota	Tremellomycetes	Tremellales	Cryptococcaceae	Cryptococcus	Cryptococcus neoformans
214684|XM_567248.1 Cryptococcus neoformans var. neoformans JEC21 hypothetical protein (CNA00110), partial mRNA	2493	89.45	90.05	99.33	111.05	0.92	1e-26	Fungi	Basidiomycota	Tremellomycetes	Tremellales	Cryptococcaceae	Cryptococcus	Cryptococcus neoformans
214684|XM_567250.1 Cryptococcus neoformans var. neoformans JEC21 hypothetical protein (CNA01570), partial mRNA	943	26.72	27.89	95.82	358.56	0.28	1e-26	Fungi	Basidiomycota	Tremellomycetes	Tremellales	Cryptococcaceae	Cryptococcus	Cryptococcus neoformans
214684|XM_567252.1 Cryptococcus neoformans var. neoformans JEC21 hypothetical protein (CNA02400), partial mRNA	1776	61.82	62.22	99.37	160.72	0.62	1e-26	Fungi	Basidiomycota	Tremellomycetes	Tremellales	Cryptococcaceae	Cryptococcus	Cryptococcus neoformans
214684|XM_567255.1 Cryptococcus neoformans var. neoformans JEC21 hypothetical protein (CNA05850), partial mRNA	1094	99.45	102.38	97.14	97.68	2.13	1e-26	Fungi	Basidiomycota	Tremellomycetes	Tremellales	Cryptococcaceae	Cryptococcus	Cryptococcus neoformans
214684|XM_567256.1 Cryptococcus neoformans var. neoformans JEC21 hypothetical protein (CNA06520), partial mRNA	2379	95.29	98.74	96.51	101.28	2.57	1e-26	Fungi	Basidiomycota	Tremellomycetes	Tremellales	Cryptococcaceae	Cryptococcus	Cryptococcus neoformans
214684|XM_567258.1 Cryptococcus neoformans var. neoformans JEC21 capsular associated protein, partial mRNA	2056	98.39	103.26	95.29	96.84	3.76	1e-26	Fungi	Basidiomycota	Tremellomycetes	Tremellales	Cryptococcaceae	Cryptococcus	Cryptococcus neoformans
214684|XM_567261.1 Cryptococcus neoformans var. neoformans JEC21 cysteine-type peptidase, partial mRNA	852	70.19	75.59	92.86	132.3	1.09	1e-26	Fungi	Basidiomycota	Tremellomycetes	Tremellales	Cryptococcaceae	Cryptococcus	Cryptococcus neoformans
214684|XM_567266.1 Cryptococcus neoformans var. neoformans JEC21 ferro-O2-oxidoreductase, partial mRNA	2202	97.37	98.05	99.31	101.99	1.15	1e-26	Fungi	Basidiomycota	Tremellomycetes	Tremellales	Cryptococcaceae	Cryptococcus	Cryptococcus neoformans
214684|XM_567268.1 Cryptococcus neoformans var. neoformans JEC21 hypothetical protein (CNJ00100), partial mRNA	3454	41.78	42.73	97.76	234.01	0.99	1e-26	Fungi	Basidiomycota	Tremellomycetes	Tremellales	Cryptococcaceae	Cryptococcus	Cryptococcus neoformans
214684|XM_567269.1 Cryptococcus neoformans var. neoformans JEC21 rRNA (adenine-N6,N6-)-dimethyltransferase, partial mRNA	1072	98.23	98.41	99.81	101.61	0.98	1e-26	Fungi	Basidiomycota	Tremellomycetes	Tremellales	Cryptococcaceae	Cryptococcus	Cryptococcus neoformans
214684|XM_567271.1 Cryptococcus neoformans var. neoformans JEC21 fumarate reductase (NADH), partial mRNA	2144	99.95	100.65	99.3	99.35	11.46	1e-26	Fungi	Basidiomycota	Tremellomycetes	Tremellales	Cryptococcaceae	Cryptococcus	Cryptococcus neoformans
214684|XM_567274.1 Cryptococcus neoformans var. neoformans JEC21 hypothetical protein (CNJ00170), partial mRNA	1511	39.51	39.51	100	253.1	0.4	1e-26	Fungi	Basidiomycota	Tremellomycetes	Tremellales	Cryptococcaceae	Cryptococcus	Cryptococcus neoformans
214684|XM_567275.1 Cryptococcus neoformans var. neoformans JEC21 nucleoside-diphosphate kinase, partial mRNA	978	98.77	102.04	96.79	98	2.32	1e-26	Fungi	Basidiomycota	Tremellomycetes	Tremellales	Cryptococcaceae	Cryptococcus	Cryptococcus neoformans
214684|XM_567277.1 Cryptococcus neoformans var. neoformans JEC21 hypothetical protein (CNJ00200), partial mRNA	1766	70.27	71.52	98.26	139.83	1.22	1e-26	Fungi	Basidiomycota	Tremellomycetes	Tremellales	Cryptococcaceae	Cryptococcus	Cryptococcus neoformans
214684|XM_567278.1 Cryptococcus neoformans var. neoformans JEC21 hypothetical protein (CNJ00210), partial mRNA	2721	44.06	45.68	96.46	218.91	0.46	1e-26	Fungi	Basidiomycota	Tremellomycetes	Tremellales	Cryptococcaceae	Cryptococcus	Cryptococcus neoformans
214684|XM_567279.1 Cryptococcus neoformans var. neoformans JEC21 RNA helicase, partial mRNA	2562	96.84	100.08	96.76	99.92	3.16	1e-26	Fungi	Basidiomycota	Tremellomycetes	Tremellales	Cryptococcaceae	Cryptococcus	Cryptococcus neoformans
214684|XM_567282.1 Cryptococcus neoformans var. neoformans JEC21 hypothetical protein (CNJ00250), partial mRNA	3181	79.19	83.02	95.38	120.45	0.99	1e-26	Fungi	Basidiomycota	Tremellomycetes	Tremellales	Cryptococcaceae	Cryptococcus	Cryptococcus neoformans
214684|XM_567283.1 Cryptococcus neoformans var. neoformans JEC21 cytoplasm protein, partial mRNA	1428	55.32	58.05	95.3	172.26	1.29	1e-26	Fungi	Basidiomycota	Tremellomycetes	Tremellales	Cryptococcaceae	Cryptococcus	Cryptococcus neoformans
214684|XM_567285.1 Cryptococcus neoformans var. neoformans JEC21 LIM-homeobox protein, partial mRNA	3299	94.48	96.57	97.83	103.55	1.94	1e-26	Fungi	Basidiomycota	Tremellomycetes	Tremellales	Cryptococcaceae	Cryptococcus	Cryptococcus neoformans
214684|XM_567287.1 Cryptococcus neoformans var. neoformans JEC21 hypothetical protein (CNJ00300), partial mRNA	2416	95.61	97.81	97.76	102.24	1.61	1e-26	Fungi	Basidiomycota	Tremellomycetes	Tremellales	Cryptococcaceae	Cryptococcus	Cryptococcus neoformans
214684|XM_567298.1 Cryptococcus neoformans var. neoformans JEC21 tryptophan-tRNA ligase, partial mRNA	2112	96.92	98.86	98.04	101.15	1	1e-26	Fungi	Basidiomycota	Tremellomycetes	Tremellales	Cryptococcaceae	Cryptococcus	Cryptococcus neoformans
214684|XM_567299.1 Cryptococcus neoformans var. neoformans JEC21 C-3 sterol dehydrogenase (C-4 sterol decarboxylase), partial mRNA	1439	89.09	89.85	99.15	111.29	1.8	1e-26	Fungi	Basidiomycota	Tremellomycetes	Tremellales	Cryptococcaceae	Cryptococcus	Cryptococcus neoformans
214684|XM_567302.1 Cryptococcus neoformans var. neoformans JEC21 Eukaryotic translation initiation factor 2C 2, partial mRNA	2998	99.67	100.07	99.6	99.93	7.57	1e-26	Fungi	Basidiomycota	Tremellomycetes	Tremellales	Cryptococcaceae	Cryptococcus	Cryptococcus neoformans
214684|XM_567303.1 Cryptococcus neoformans var. neoformans JEC21 hypothetical protein (CNJ00500), partial mRNA	1085	98.43	103.04	95.53	97.05	3.08	1e-26	Fungi	Basidiomycota	Tremellomycetes	Tremellales	Cryptococcaceae	Cryptococcus	Cryptococcus neoformans
214684|XM_567304.1 Cryptococcus neoformans var. neoformans JEC21 hypothetical protein (CNJ00510), partial mRNA	630	78.41	85.56	91.65	116.88	0.86	1e-26	Fungi	Basidiomycota	Tremellomycetes	Tremellales	Cryptococcaceae	Cryptococcus	Cryptococcus neoformans
214684|XM_567306.1 Cryptococcus neoformans var. neoformans JEC21 hypothetical protein (CNJ00530), partial mRNA	1023	55.03	55.82	98.6	179.16	0.56	1e-26	Fungi	Basidiomycota	Tremellomycetes	Tremellales	Cryptococcaceae	Cryptococcus	Cryptococcus neoformans
214684|XM_567312.1 Cryptococcus neoformans var. neoformans JEC21 glycogen (starch) synthase, partial mRNA	2726	97.03	97.32	99.7	102.75	10.63	1e-26	Fungi	Basidiomycota	Tremellomycetes	Tremellales	Cryptococcaceae	Cryptococcus	Cryptococcus neoformans
214684|XM_567314.1 Cryptococcus neoformans var. neoformans JEC21 Argonaute-like protein, partial mRNA	3162	97.94	102.06	95.97	97.99	3.98	1e-26	Fungi	Basidiomycota	Tremellomycetes	Tremellales	Cryptococcaceae	Cryptococcus	Cryptococcus neoformans
214684|XM_567315.1 Cryptococcus neoformans var. neoformans JEC21 serine-type endopeptidase, partial mRNA	1843	99.95	100.05	99.89	99.95	6.55	1e-26	Fungi	Basidiomycota	Tremellomycetes	Tremellales	Cryptococcaceae	Cryptococcus	Cryptococcus neoformans
214684|XM_567320.1 Cryptococcus neoformans var. neoformans JEC21 hypothetical protein (CNJ01410), partial mRNA	1116	99.19	100.99	98.23	99.02	1.67	1e-26	Fungi	Basidiomycota	Tremellomycetes	Tremellales	Cryptococcaceae	Cryptococcus	Cryptococcus neoformans
214684|XM_567321.1 Cryptococcus neoformans var. neoformans JEC21 hypothetical protein (CNJ01420), partial mRNA	1408	99.43	100.92	98.52	99.09	3.37	1e-26	Fungi	Basidiomycota	Tremellomycetes	Tremellales	Cryptococcaceae	Cryptococcus	Cryptococcus neoformans
214684|XM_567324.1 Cryptococcus neoformans var. neoformans JEC21 hypothetical protein (CNJ01450), partial mRNA	1745	55.7	59.6	93.46	167.79	1.7	1e-26	Fungi	Basidiomycota	Tremellomycetes	Tremellales	Cryptococcaceae	Cryptococcus	Cryptococcus neoformans
214684|XM_567327.1 Cryptococcus neoformans var. neoformans JEC21 hypothetical protein (CNJ01470), partial mRNA	1259	99.84	101.91	97.97	98.13	4.03	1e-26	Fungi	Basidiomycota	Tremellomycetes	Tremellales	Cryptococcaceae	Cryptococcus	Cryptococcus neoformans
214684|XM_567330.1 Cryptococcus neoformans var. neoformans JEC21 mic1-like protein, partial mRNA	3360	98.1	100.83	97.28	99.17	2.32	1e-26	Fungi	Basidiomycota	Tremellomycetes	Tremellales	Cryptococcaceae	Cryptococcus	Cryptococcus neoformans
214684|XM_567334.1 Cryptococcus neoformans var. neoformans JEC21 hypothetical protein (CNJ01540), partial mRNA	3354	97.82	100.24	97.59	99.76	2.79	1e-26	Fungi	Basidiomycota	Tremellomycetes	Tremellales	Cryptococcaceae	Cryptococcus	Cryptococcus neoformans
214684|XM_567340.1 Cryptococcus neoformans var. neoformans JEC21 DNA repair protein RAD5, partial mRNA	4221	99.43	100.59	98.85	99.41	3.37	1e-26	Fungi	Basidiomycota	Tremellomycetes	Tremellales	Cryptococcaceae	Cryptococcus	Cryptococcus neoformans
214684|XM_567344.1 Cryptococcus neoformans var. neoformans JEC21 hypothetical protein (CNJ01670), partial mRNA	3538	96.52	97.51	98.99	102.55	9.18	1e-26	Fungi	Basidiomycota	Tremellomycetes	Tremellales	Cryptococcaceae	Cryptococcus	Cryptococcus neoformans
214684|XM_567345.1 Cryptococcus neoformans var. neoformans JEC21 hypothetical protein (CNJ01680), partial mRNA	2111	98.48	99.38	99.09	100.62	4.35	1e-26	Fungi	Basidiomycota	Tremellomycetes	Tremellales	Cryptococcaceae	Cryptococcus	Cryptococcus neoformans
214684|XM_567349.1 Cryptococcus neoformans var. neoformans JEC21 dolichyl-diphosphooligosaccharide--protein glycosyltransferase 48 kda subunit precursor, partial mRNA	1459	99.25	102.33	96.99	97.72	2.96	1e-26	Fungi	Basidiomycota	Tremellomycetes	Tremellales	Cryptococcaceae	Cryptococcus	Cryptococcus neoformans
214684|XM_567350.1 Cryptococcus neoformans var. neoformans JEC21 mannose-6-phosphate isomerase, partial mRNA	1467	98.7	100.14	98.57	99.86	7.47	1e-26	Fungi	Basidiomycota	Tremellomycetes	Tremellales	Cryptococcaceae	Cryptococcus	Cryptococcus neoformans
214684|XM_567351.1 Cryptococcus neoformans var. neoformans JEC21 poly(A)+ mRNA-nucleus export-related protein, partial mRNA	2033	90.75	91.98	98.66	108.72	1.42	1e-26	Fungi	Basidiomycota	Tremellomycetes	Tremellales	Cryptococcaceae	Cryptococcus	Cryptococcus neoformans
214684|XM_567352.1 Cryptococcus neoformans var. neoformans JEC21 hypothetical protein (CNJ01770), partial mRNA	1850	84.22	86.16	97.74	116.06	1.99	1e-26	Fungi	Basidiomycota	Tremellomycetes	Tremellales	Cryptococcaceae	Cryptococcus	Cryptococcus neoformans
214684|XM_567355.1 Cryptococcus neoformans var. neoformans JEC21 hypothetical protein (CNJ01800), partial mRNA	830	68.55	72.77	94.21	137.42	1.11	1e-26	Fungi	Basidiomycota	Tremellomycetes	Tremellales	Cryptococcaceae	Cryptococcus	Cryptococcus neoformans
214684|XM_567357.1 Cryptococcus neoformans var. neoformans JEC21 lactonohydrolase, partial mRNA	1695	89.14	93.04	95.81	107.48	1.14	1e-26	Fungi	Basidiomycota	Tremellomycetes	Tremellales	Cryptococcaceae	Cryptococcus	Cryptococcus neoformans
214684|XM_567358.1 Cryptococcus neoformans var. neoformans JEC21 map kinase kinase kinase mkh1, partial mRNA	5662	61.62	65.82	93.61	151.92	1.88	1e-26	Fungi	Basidiomycota	Tremellomycetes	Tremellales	Cryptococcaceae	Cryptococcus	Cryptococcus neoformans
214684|XM_567359.1 Cryptococcus neoformans var. neoformans JEC21 hypothetical protein (CNJ01860), partial mRNA	2353	76.84	78.11	98.37	128.02	2.74	1e-26	Fungi	Basidiomycota	Tremellomycetes	Tremellales	Cryptococcaceae	Cryptococcus	Cryptococcus neoformans
214684|XM_567360.1 Cryptococcus neoformans var. neoformans JEC21 mitochondrion protein, partial mRNA	1220	94.26	97.7	96.48	102.35	3.58	1e-26	Fungi	Basidiomycota	Tremellomycetes	Tremellales	Cryptococcaceae	Cryptococcus	Cryptococcus neoformans
214684|XM_567361.1 Cryptococcus neoformans var. neoformans JEC21 ammonium transporter, partial mRNA	1785	93.17	96.25	96.8	103.9	2.22	1e-26	Fungi	Basidiomycota	Tremellomycetes	Tremellales	Cryptococcaceae	Cryptococcus	Cryptococcus neoformans
214684|XM_567364.1 Cryptococcus neoformans var. neoformans JEC21 Ras2, partial mRNA	1164	99.23	102.23	97.06	97.82	3.68	1e-26	Fungi	Basidiomycota	Tremellomycetes	Tremellales	Cryptococcaceae	Cryptococcus	Cryptococcus neoformans
214684|XM_567368.1 Cryptococcus neoformans var. neoformans JEC21 hypothetical protein (CNJ01960), partial mRNA	1235	98.7	100.97	97.75	99.04	1.6	1e-26	Fungi	Basidiomycota	Tremellomycetes	Tremellales	Cryptococcaceae	Cryptococcus	Cryptococcus neoformans
214684|XM_567373.1 Cryptococcus neoformans var. neoformans JEC21 GTPase, partial mRNA	782	95.65	103.96	92	96.19	2.04	1e-26	Fungi	Basidiomycota	Tremellomycetes	Tremellales	Cryptococcaceae	Cryptococcus	Cryptococcus neoformans
214684|XM_567375.1 Cryptococcus neoformans var. neoformans JEC21 nucleus protein, partial mRNA	3383	64.5	67.22	95.95	148.77	0.72	1e-26	Fungi	Basidiomycota	Tremellomycetes	Tremellales	Cryptococcaceae	Cryptococcus	Cryptococcus neoformans
214684|XM_567378.1 Cryptococcus neoformans var. neoformans JEC21 isocitrate dehydrogenase (NAD+), partial mRNA	1278	98.9	101.8	97.16	98.23	4.49	1e-26	Fungi	Basidiomycota	Tremellomycetes	Tremellales	Cryptococcaceae	Cryptococcus	Cryptococcus neoformans
214684|XM_567380.1 Cryptococcus neoformans var. neoformans JEC21 hypothetical protein (CNJ02090), partial mRNA	2263	93.95	96.42	97.43	103.71	3.78	1e-26	Fungi	Basidiomycota	Tremellomycetes	Tremellales	Cryptococcaceae	Cryptococcus	Cryptococcus neoformans
214684|XM_567381.1 Cryptococcus neoformans var. neoformans JEC21 monosaccharide transporter, partial mRNA	2016	94.3	99.16	95.1	100.85	1.95	1e-26	Fungi	Basidiomycota	Tremellomycetes	Tremellales	Cryptococcaceae	Cryptococcus	Cryptococcus neoformans
214684|XM_567384.1 Cryptococcus neoformans var. neoformans JEC21 hypothetical protein (CNJ02130), partial mRNA	3662	98.33	99.37	98.96	100.63	1.01	1e-26	Fungi	Basidiomycota	Tremellomycetes	Tremellales	Cryptococcaceae	Cryptococcus	Cryptococcus neoformans
214684|XM_567385.1 Cryptococcus neoformans var. neoformans JEC21 hypothetical protein (CNJ02140), partial mRNA	1117	89.26	97.76	91.3	102.29	0.99	1e-26	Fungi	Basidiomycota	Tremellomycetes	Tremellales	Cryptococcaceae	Cryptococcus	Cryptococcus neoformans
214684|XM_567386.1 Cryptococcus neoformans var. neoformans JEC21 hypothetical protein (CNJ02160), partial mRNA	948	98	100.63	97.38	99.37	4.91	1e-26	Fungi	Basidiomycota	Tremellomycetes	Tremellales	Cryptococcaceae	Cryptococcus	Cryptococcus neoformans
214684|XM_567389.1 Cryptococcus neoformans var. neoformans JEC21 Glycogen debranching enzyme, partial mRNA	5064	99.86	100.18	99.68	99.82	7.72	1e-26	Fungi	Basidiomycota	Tremellomycetes	Tremellales	Cryptococcaceae	Cryptococcus	Cryptococcus neoformans
214684|XM_567390.1 Cryptococcus neoformans var. neoformans JEC21 ribosomal protein S18, partial mRNA	577	97.57	102.08	95.59	97.96	1.91	1e-26	Fungi	Basidiomycota	Tremellomycetes	Tremellales	Cryptococcaceae	Cryptococcus	Cryptococcus neoformans
214684|XM_567395.1 Cryptococcus neoformans var. neoformans JEC21 hypothetical protein (CNJ03160), partial mRNA	1485	58.92	66.2	89.01	151.07	1.83	1e-26	Fungi	Basidiomycota	Tremellomycetes	Tremellales	Cryptococcaceae	Cryptococcus	Cryptococcus neoformans
214684|XM_567399.1 Cryptococcus neoformans var. neoformans JEC21 nucleus protein, partial mRNA	3407	99.3	101.61	97.72	98.41	2.83	1e-26	Fungi	Basidiomycota	Tremellomycetes	Tremellales	Cryptococcaceae	Cryptococcus	Cryptococcus neoformans
214684|XM_567402.1 Cryptococcus neoformans var. neoformans JEC21 MFS transporter, partial mRNA	1770	36.05	37.85	95.22	264.18	0.38	1e-26	Fungi	Basidiomycota	Tremellomycetes	Tremellales	Cryptococcaceae	Cryptococcus	Cryptococcus neoformans
214684|XM_567406.1 Cryptococcus neoformans var. neoformans JEC21 hypothetical protein (CNJ03260), partial mRNA	806	99.75	103.23	96.63	96.88	1.43	1e-26	Fungi	Basidiomycota	Tremellomycetes	Tremellales	Cryptococcaceae	Cryptococcus	Cryptococcus neoformans
214684|XM_567407.1 Cryptococcus neoformans var. neoformans JEC21 clathrin heavy chain 1, partial mRNA	5344	96.65	98	98.63	102.04	4.33	1e-26	Fungi	Basidiomycota	Tremellomycetes	Tremellales	Cryptococcaceae	Cryptococcus	Cryptococcus neoformans
214684|XM_567409.1 Cryptococcus neoformans var. neoformans JEC21 ATPase, partial mRNA	1306	99.85	100.61	99.24	99.39	6.45	1e-26	Fungi	Basidiomycota	Tremellomycetes	Tremellales	Cryptococcaceae	Cryptococcus	Cryptococcus neoformans
214684|XM_567416.1 Cryptococcus neoformans var. neoformans JEC21 60s ribosomal protein l11, partial mRNA	607	95.72	104.61	91.5	95.59	1.82	1e-26	Fungi	Basidiomycota	Tremellomycetes	Tremellales	Cryptococcaceae	Cryptococcus	Cryptococcus neoformans
214684|XM_567424.1 Cryptococcus neoformans var. neoformans JEC21 hypothetical protein (CNJ00290), partial mRNA	2801	97.75	100.11	97.65	99.89	5.27	1e-26	Fungi	Basidiomycota	Tremellomycetes	Tremellales	Cryptococcaceae	Cryptococcus	Cryptococcus neoformans
214684|XM_567431.1 Cryptococcus neoformans var. neoformans JEC21 hypothetical protein (CNJ01570), partial mRNA	1620	80.68	84.01	96.03	119.03	1.87	1e-26	Fungi	Basidiomycota	Tremellomycetes	Tremellales	Cryptococcaceae	Cryptococcus	Cryptococcus neoformans
214684|XM_567432.1 Cryptococcus neoformans var. neoformans JEC21 endosome protein, partial mRNA	2539	99.21	99.92	99.29	100.08	4.17	1e-26	Fungi	Basidiomycota	Tremellomycetes	Tremellales	Cryptococcaceae	Cryptococcus	Cryptococcus neoformans
214684|XM_567438.1 Cryptococcus neoformans var. neoformans JEC21 hypothetical protein (CNJ02650), partial mRNA	839	97.02	102.03	95.09	98.01	3.18	1e-26	Fungi	Basidiomycota	Tremellomycetes	Tremellales	Cryptococcaceae	Cryptococcus	Cryptococcus neoformans
214684|XM_567445.1 Cryptococcus neoformans var. neoformans JEC21 hypothetical protein (CNJ02320), partial mRNA	1643	75.65	78.21	96.73	127.86	0.88	1e-26	Fungi	Basidiomycota	Tremellomycetes	Tremellales	Cryptococcaceae	Cryptococcus	Cryptococcus neoformans
214684|XM_567446.1 Cryptococcus neoformans var. neoformans JEC21 hypothetical protein (CNJ02350), partial mRNA	1368	99.93	100.88	99.06	99.13	3.78	1e-26	Fungi	Basidiomycota	Tremellomycetes	Tremellales	Cryptococcaceae	Cryptococcus	Cryptococcus neoformans
214684|XM_567449.1 Cryptococcus neoformans var. neoformans JEC21 hypothetical protein (CNJ00670), partial mRNA	2572	98.64	100.35	98.3	99.65	4.03	1e-26	Fungi	Basidiomycota	Tremellomycetes	Tremellales	Cryptococcaceae	Cryptococcus	Cryptococcus neoformans
214684|XM_567451.1 Cryptococcus neoformans var. neoformans JEC21 uracil permease, partial mRNA	2024	88.24	91.95	95.97	108.76	4.08	1e-26	Fungi	Basidiomycota	Tremellomycetes	Tremellales	Cryptococcaceae	Cryptococcus	Cryptococcus neoformans
214684|XM_567452.1 Cryptococcus neoformans var. neoformans JEC21 hypothetical protein (CNJ00710), partial mRNA	1641	98.84	100.73	98.12	99.27	1.07	1e-26	Fungi	Basidiomycota	Tremellomycetes	Tremellales	Cryptococcaceae	Cryptococcus	Cryptococcus neoformans
214684|XM_567453.1 Cryptococcus neoformans var. neoformans JEC21 hypothetical protein (CNJ00720), partial mRNA	3355	99.2	99.61	99.58	100.39	8.4	1e-26	Fungi	Basidiomycota	Tremellomycetes	Tremellales	Cryptococcaceae	Cryptococcus	Cryptococcus neoformans
214684|XM_567455.1 Cryptococcus neoformans var. neoformans JEC21 metacaspase, partial mRNA	1493	96.45	100.6	95.87	99.4	3.79	1e-26	Fungi	Basidiomycota	Tremellomycetes	Tremellales	Cryptococcaceae	Cryptococcus	Cryptococcus neoformans
214684|XM_567456.1 Cryptococcus neoformans var. neoformans JEC21 MBF1, partial mRNA	602	99.67	100	99.67	100	3	1e-26	Fungi	Basidiomycota	Tremellomycetes	Tremellales	Cryptococcaceae	Cryptococcus	Cryptococcus neoformans
214684|XM_567458.1 Cryptococcus neoformans var. neoformans JEC21 hypothetical protein (CNJ00770), partial mRNA	3105	90.69	91.82	98.77	108.91	1.4	1e-26	Fungi	Basidiomycota	Tremellomycetes	Tremellales	Cryptococcaceae	Cryptococcus	Cryptococcus neoformans
214684|XM_567460.1 Cryptococcus neoformans var. neoformans JEC21 hypothetical protein (CNJ00800), partial mRNA	3742	99.89	100.4	99.49	99.6	5.29	1e-26	Fungi	Basidiomycota	Tremellomycetes	Tremellales	Cryptococcaceae	Cryptococcus	Cryptococcus neoformans
214684|XM_567468.1 Cryptococcus neoformans var. neoformans JEC21 protein-vacuolar targeting-related protein, partial mRNA	1653	42.77	43.56	98.19	229.58	0.44	1e-26	Fungi	Basidiomycota	Tremellomycetes	Tremellales	Cryptococcaceae	Cryptococcus	Cryptococcus neoformans
214684|XM_567470.1 Cryptococcus neoformans var. neoformans JEC21 enoyl reductase, partial mRNA	1318	75.64	79.59	95.04	125.64	1.11	1e-26	Fungi	Basidiomycota	Tremellomycetes	Tremellales	Cryptococcaceae	Cryptococcus	Cryptococcus neoformans
214684|XM_567479.1 Cryptococcus neoformans var. neoformans JEC21 endopeptidase, partial mRNA	1339	96.04	96.94	99.08	103.16	3.65	1e-26	Fungi	Basidiomycota	Tremellomycetes	Tremellales	Cryptococcaceae	Cryptococcus	Cryptococcus neoformans
214684|XM_567487.1 Cryptococcus neoformans var. neoformans JEC21 6-phosphofructokinase, partial mRNA	2959	99.12	100.84	98.29	99.16	3.19	1e-26	Fungi	Basidiomycota	Tremellomycetes	Tremellales	Cryptococcaceae	Cryptococcus	Cryptococcus neoformans
214684|XM_567488.1 Cryptococcus neoformans var. neoformans JEC21 xylitol dehydrogenase, partial mRNA	1350	71.19	80.3	88.65	124.54	0.88	1e-26	Fungi	Basidiomycota	Tremellomycetes	Tremellales	Cryptococcaceae	Cryptococcus	Cryptococcus neoformans
214684|XM_567494.1 Cryptococcus neoformans var. neoformans JEC21 hypothetical protein (CNJ01160), partial mRNA	1895	67.55	69.13	97.71	144.66	0.93	1e-26	Fungi	Basidiomycota	Tremellomycetes	Tremellales	Cryptococcaceae	Cryptococcus	Cryptococcus neoformans
214684|XM_567496.1 Cryptococcus neoformans var. neoformans JEC21 stearoyl-CoA 9-desaturase, partial mRNA	2106	98.48	100.05	98.43	99.95	2.93	1e-26	Fungi	Basidiomycota	Tremellomycetes	Tremellales	Cryptococcaceae	Cryptococcus	Cryptococcus neoformans
214684|XM_567497.1 Cryptococcus neoformans var. neoformans JEC21 acyl-CoA dehydrogenase, partial mRNA	1752	77.34	78.77	98.19	126.96	1.22	1e-26	Fungi	Basidiomycota	Tremellomycetes	Tremellales	Cryptococcaceae	Cryptococcus	Cryptococcus neoformans
214684|XM_567501.1 Cryptococcus neoformans var. neoformans JEC21 thymidylate synthase, partial mRNA	1040	35.58	37.4	95.12	267.35	0.37	1e-26	Fungi	Basidiomycota	Tremellomycetes	Tremellales	Cryptococcaceae	Cryptococcus	Cryptococcus neoformans
214684|XM_567503.1 Cryptococcus neoformans var. neoformans JEC21 hypothetical protein (CNJ01250), partial mRNA	1801	98.78	100.67	98.12	99.34	1.25	1e-26	Fungi	Basidiomycota	Tremellomycetes	Tremellales	Cryptococcaceae	Cryptococcus	Cryptococcus neoformans
214684|XM_567505.1 Cryptococcus neoformans var. neoformans JEC21 hypothetical protein (CNJ01270), partial mRNA	3671	98.34	103.3	95.2	96.81	1.77	1e-26	Fungi	Basidiomycota	Tremellomycetes	Tremellales	Cryptococcaceae	Cryptococcus	Cryptococcus neoformans
214684|XM_567506.1 Cryptococcus neoformans var. neoformans JEC21 cytoplasm protein, partial mRNA	583	98.97	101.72	97.3	98.31	2.56	1e-26	Fungi	Basidiomycota	Tremellomycetes	Tremellales	Cryptococcaceae	Cryptococcus	Cryptococcus neoformans
214684|XM_567511.1 Cryptococcus neoformans var. neoformans JEC21 DNA clamp loader, partial mRNA	2685	98.47	100.93	97.56	99.08	1.2	1e-26	Fungi	Basidiomycota	Tremellomycetes	Tremellales	Cryptococcaceae	Cryptococcus	Cryptococcus neoformans
214684|XM_567515.1 Cryptococcus neoformans var. neoformans JEC21 midasin, partial mRNA	14713	68.65	69.9	98.21	143.05	2.04	1e-26	Fungi	Basidiomycota	Tremellomycetes	Tremellales	Cryptococcaceae	Cryptococcus	Cryptococcus neoformans
214684|XM_567516.1 Cryptococcus neoformans var. neoformans JEC21 spermine transporter, partial mRNA	1835	99.24	99.56	99.67	100.44	5.97	1e-26	Fungi	Basidiomycota	Tremellomycetes	Tremellales	Cryptococcaceae	Cryptococcus	Cryptococcus neoformans
214684|XM_567518.1 Cryptococcus neoformans var. neoformans JEC21 calcineurin A catalytic subunit, partial mRNA	2278	98.99	101.98	97.07	98.06	6.81	1e-26	Fungi	Basidiomycota	Tremellomycetes	Tremellales	Cryptococcaceae	Cryptococcus	Cryptococcus neoformans
214684|XM_567520.1 Cryptococcus neoformans var. neoformans JEC21 regulatory protein cys-3, partial mRNA	1569	97.13	103.06	94.25	97.03	2.83	1e-26	Fungi	Basidiomycota	Tremellomycetes	Tremellales	Cryptococcaceae	Cryptococcus	Cryptococcus neoformans
214684|XM_567521.1 Cryptococcus neoformans var. neoformans JEC21 ribosomal protein, partial mRNA	561	98.93	104.81	94.39	95.41	2.09	1e-26	Fungi	Basidiomycota	Tremellomycetes	Tremellales	Cryptococcaceae	Cryptococcus	Cryptococcus neoformans
214684|XM_567522.1 Cryptococcus neoformans var. neoformans JEC21 phenylalanine-tRNA ligase, partial mRNA	1613	98.64	103.22	95.56	96.88	2.16	1e-26	Fungi	Basidiomycota	Tremellomycetes	Tremellales	Cryptococcaceae	Cryptococcus	Cryptococcus neoformans
214684|XM_567525.1 Cryptococcus neoformans var. neoformans JEC21 structural molecule, partial mRNA	4605	98.07	101.09	97.01	98.93	3.11	1e-26	Fungi	Basidiomycota	Tremellomycetes	Tremellales	Cryptococcaceae	Cryptococcus	Cryptococcus neoformans
214684|XM_567526.1 Cryptococcus neoformans var. neoformans JEC21 hypothetical protein (CNJ02310), partial mRNA	3174	97.42	99.4	98	100.6	8.42	1e-26	Fungi	Basidiomycota	Tremellomycetes	Tremellales	Cryptococcaceae	Cryptococcus	Cryptococcus neoformans
214684|XM_567527.1 Cryptococcus neoformans var. neoformans JEC21 protein-vacuolar targeting-related protein, partial mRNA	1914	74.24	79.1	93.86	126.42	4.28	1e-26	Fungi	Basidiomycota	Tremellomycetes	Tremellales	Cryptococcaceae	Cryptococcus	Cryptococcus neoformans
214684|XM_567530.1 Cryptococcus neoformans var. neoformans JEC21 hypothetical protein (CNJ02370), partial mRNA	1690	70.53	72.6	97.15	137.73	0.73	1e-26	Fungi	Basidiomycota	Tremellomycetes	Tremellales	Cryptococcaceae	Cryptococcus	Cryptococcus neoformans
214684|XM_567539.1 Cryptococcus neoformans var. neoformans JEC21 poly(A)-specific ribonuclease, partial mRNA	2271	57.42	57.9	99.16	172.7	0.86	1e-26	Fungi	Basidiomycota	Tremellomycetes	Tremellales	Cryptococcaceae	Cryptococcus	Cryptococcus neoformans
214684|XM_567545.1 Cryptococcus neoformans var. neoformans JEC21 DNA binding protein, partial mRNA	652	97.55	98.01	99.53	102.03	3.77	1e-26	Fungi	Basidiomycota	Tremellomycetes	Tremellales	Cryptococcaceae	Cryptococcus	Cryptococcus neoformans
214684|XM_567548.1 Cryptococcus neoformans var. neoformans JEC21 hypothetical protein (CNJ02580), partial mRNA	2184	86.63	86.81	99.79	115.19	3.67	1e-26	Fungi	Basidiomycota	Tremellomycetes	Tremellales	Cryptococcaceae	Cryptococcus	Cryptococcus neoformans
214684|XM_567552.1 Cryptococcus neoformans var. neoformans JEC21 hypothetical protein (CNJ02620), partial mRNA	2309	92.42	97.01	95.27	103.08	4.9	1e-26	Fungi	Basidiomycota	Tremellomycetes	Tremellales	Cryptococcaceae	Cryptococcus	Cryptococcus neoformans
214684|XM_567556.1 Cryptococcus neoformans var. neoformans JEC21 hypothetical protein (CNJ02670), partial mRNA	2225	97.53	101.57	96.02	98.45	1.59	1e-26	Fungi	Basidiomycota	Tremellomycetes	Tremellales	Cryptococcaceae	Cryptococcus	Cryptococcus neoformans
214684|XM_567557.1 Cryptococcus neoformans var. neoformans JEC21 mitochondrion protein, partial mRNA	2185	71.49	73.18	97.69	136.65	0.76	1e-26	Fungi	Basidiomycota	Tremellomycetes	Tremellales	Cryptococcaceae	Cryptococcus	Cryptococcus neoformans
214684|XM_567558.1 Cryptococcus neoformans var. neoformans JEC21 mitochondrial import receptor subunit tom22, partial mRNA	822	80.41	84.67	94.97	118.1	0.85	1e-26	Fungi	Basidiomycota	Tremellomycetes	Tremellales	Cryptococcaceae	Cryptococcus	Cryptococcus neoformans
214684|XM_567560.1 Cryptococcus neoformans var. neoformans JEC21 membrane protein, partial mRNA	1941	95.52	100.82	94.74	99.18	1.71	1e-26	Fungi	Basidiomycota	Tremellomycetes	Tremellales	Cryptococcaceae	Cryptococcus	Cryptococcus neoformans
214684|XM_567562.1 Cryptococcus neoformans var. neoformans JEC21 mRNA binding protein, partial mRNA	943	99.68	101.59	98.12	98.43	1.46	1e-26	Fungi	Basidiomycota	Tremellomycetes	Tremellales	Cryptococcaceae	Cryptococcus	Cryptococcus neoformans
214684|XM_567563.1 Cryptococcus neoformans var. neoformans JEC21 vacuole protein, partial mRNA	1310	99.08	101.3	97.81	98.72	1.72	1e-26	Fungi	Basidiomycota	Tremellomycetes	Tremellales	Cryptococcaceae	Cryptococcus	Cryptococcus neoformans
214684|XM_567564.1 Cryptococcus neoformans var. neoformans JEC21 MMS2, partial mRNA	2673	99.33	100.3	99.03	99.7	8.23	1e-26	Fungi	Basidiomycota	Tremellomycetes	Tremellales	Cryptococcaceae	Cryptococcus	Cryptococcus neoformans
214684|XM_567566.1 Cryptococcus neoformans var. neoformans JEC21 hypothetical protein (CNJ02870), partial mRNA	2183	97.85	100.73	97.14	99.27	2.75	1e-26	Fungi	Basidiomycota	Tremellomycetes	Tremellales	Cryptococcaceae	Cryptococcus	Cryptococcus neoformans
214684|XM_567569.1 Cryptococcus neoformans var. neoformans JEC21 hypothetical protein (CNJ02890), partial mRNA	2814	80.31	81.77	98.22	122.29	4.89	1e-26	Fungi	Basidiomycota	Tremellomycetes	Tremellales	Cryptococcaceae	Cryptococcus	Cryptococcus neoformans
214684|XM_567570.1 Cryptococcus neoformans var. neoformans JEC21 hypothetical protein (CNJ02900), partial mRNA	1340	96.04	100.22	95.83	99.78	3.91	1e-26	Fungi	Basidiomycota	Tremellomycetes	Tremellales	Cryptococcaceae	Cryptococcus	Cryptococcus neoformans
214684|XM_567572.1 Cryptococcus neoformans var. neoformans JEC21 gata factor srep, partial mRNA	3562	87.62	96.43	90.86	103.7	2.92	1e-26	Fungi	Basidiomycota	Tremellomycetes	Tremellales	Cryptococcaceae	Cryptococcus	Cryptococcus neoformans
214684|XM_567573.1 Cryptococcus neoformans var. neoformans JEC21 histone deacetylase, partial mRNA	2068	66.88	68.71	97.33	145.53	0.69	1e-26	Fungi	Basidiomycota	Tremellomycetes	Tremellales	Cryptococcaceae	Cryptococcus	Cryptococcus neoformans
214684|XM_567574.1 Cryptococcus neoformans var. neoformans JEC21 vacuole protein, partial mRNA	2159	25.66	26.82	95.68	372.88	0.27	1e-26	Fungi	Basidiomycota	Tremellomycetes	Tremellales	Cryptococcaceae	Cryptococcus	Cryptococcus neoformans
214684|XM_567576.1 Cryptococcus neoformans var. neoformans JEC21 hypothetical protein (CNJ02970), partial mRNA	2234	87.56	91.76	95.41	108.98	1.91	1e-26	Fungi	Basidiomycota	Tremellomycetes	Tremellales	Cryptococcaceae	Cryptococcus	Cryptococcus neoformans
214684|XM_567578.1 Cryptococcus neoformans var. neoformans JEC21 mitochondrion protein, partial mRNA	1269	72.97	77.86	93.72	128.44	1.25	1e-26	Fungi	Basidiomycota	Tremellomycetes	Tremellales	Cryptococcaceae	Cryptococcus	Cryptococcus neoformans
214684|XM_567582.1 Cryptococcus neoformans var. neoformans JEC21 hypothetical protein (CNJ03040), partial mRNA	1640	87.38	89.15	98.02	112.18	1.54	1e-26	Fungi	Basidiomycota	Tremellomycetes	Tremellales	Cryptococcaceae	Cryptococcus	Cryptococcus neoformans
214684|XM_567589.1 Cryptococcus neoformans var. neoformans JEC21 L-serine ammonia-lyase, partial mRNA	1655	67.49	70.45	95.8	141.94	0.7	1e-26	Fungi	Basidiomycota	Tremellomycetes	Tremellales	Cryptococcaceae	Cryptococcus	Cryptococcus neoformans
214684|XM_567591.1 Cryptococcus neoformans var. neoformans JEC21 hypothetical protein (CNK00200), partial mRNA	1233	100	100.73	99.28	99.28	6.39	1e-26	Fungi	Basidiomycota	Tremellomycetes	Tremellales	Cryptococcaceae	Cryptococcus	Cryptococcus neoformans
214684|XM_567592.1 Cryptococcus neoformans var. neoformans JEC21 RNA-binding protein sce3, partial mRNA	1660	98.13	101.14	97.02	98.87	2.34	1e-26	Fungi	Basidiomycota	Tremellomycetes	Tremellales	Cryptococcaceae	Cryptococcus	Cryptococcus neoformans
214684|XM_567598.1 Cryptococcus neoformans var. neoformans JEC21 phosphoglycerate mutase, partial mRNA	1683	99.7	100.18	99.53	99.82	5.33	1e-26	Fungi	Basidiomycota	Tremellomycetes	Tremellales	Cryptococcaceae	Cryptococcus	Cryptococcus neoformans
214684|XM_567599.1 Cryptococcus neoformans var. neoformans JEC21 hypothetical protein (CNK00290), partial mRNA	1218	98.6	100.99	97.64	99.02	3.67	1e-26	Fungi	Basidiomycota	Tremellomycetes	Tremellales	Cryptococcaceae	Cryptococcus	Cryptococcus neoformans
214684|XM_567600.1 Cryptococcus neoformans var. neoformans JEC21 cell wall chitin biosynthesis-related protein, partial mRNA	1729	98.55	100.93	97.65	99.08	2.39	1e-26	Fungi	Basidiomycota	Tremellomycetes	Tremellales	Cryptococcaceae	Cryptococcus	Cryptococcus neoformans
214684|XM_567601.1 Cryptococcus neoformans var. neoformans JEC21 hypothetical protein (CNK00320), partial mRNA	1812	72.68	75.17	96.7	133.04	0.75	1e-26	Fungi	Basidiomycota	Tremellomycetes	Tremellales	Cryptococcaceae	Cryptococcus	Cryptococcus neoformans
214684|XM_567602.1 Cryptococcus neoformans var. neoformans JEC21 cytoplasm protein, partial mRNA	2713	60.67	62.44	97.17	160.15	0.62	1e-26	Fungi	Basidiomycota	Tremellomycetes	Tremellales	Cryptococcaceae	Cryptococcus	Cryptococcus neoformans
214684|XM_567605.1 Cryptococcus neoformans var. neoformans JEC21 autophagy-related protein, partial mRNA	1226	46.49	48.86	95.16	204.67	0.49	1e-26	Fungi	Basidiomycota	Tremellomycetes	Tremellales	Cryptococcaceae	Cryptococcus	Cryptococcus neoformans
214684|XM_567606.1 Cryptococcus neoformans var. neoformans JEC21 hypothetical protein (CNK00370), partial mRNA	780	86.67	89.36	96.99	111.91	0.91	1e-26	Fungi	Basidiomycota	Tremellomycetes	Tremellales	Cryptococcaceae	Cryptococcus	Cryptococcus neoformans
214684|XM_567607.1 Cryptococcus neoformans var. neoformans JEC21 membrane transporter, partial mRNA	2408	44.73	47.55	94.06	210.31	0.73	1e-26	Fungi	Basidiomycota	Tremellomycetes	Tremellales	Cryptococcaceae	Cryptococcus	Cryptococcus neoformans
214684|XM_567608.1 Cryptococcus neoformans var. neoformans JEC21 sodium-hydrogen antiporter, partial mRNA	1800	97.94	100.89	97.08	99.12	3.59	1e-26	Fungi	Basidiomycota	Tremellomycetes	Tremellales	Cryptococcaceae	Cryptococcus	Cryptococcus neoformans
214684|XM_567610.1 Cryptococcus neoformans var. neoformans JEC21 hypothetical protein (CNK00410), partial mRNA	413	56.42	60.29	93.57	165.86	0.6	1e-26	Fungi	Basidiomycota	Tremellomycetes	Tremellales	Cryptococcaceae	Cryptococcus	Cryptococcus neoformans
214684|XM_567612.1 Cryptococcus neoformans var. neoformans JEC21 cytoplasm protein, partial mRNA	2021	37.36	38	98.31	263.15	0.38	1e-26	Fungi	Basidiomycota	Tremellomycetes	Tremellales	Cryptococcaceae	Cryptococcus	Cryptococcus neoformans
214684|XM_567615.1 Cryptococcus neoformans var. neoformans JEC21 35S primary transcript processing-related protein, partial mRNA	732	97.95	101.78	96.24	98.26	1.94	1e-26	Fungi	Basidiomycota	Tremellomycetes	Tremellales	Cryptococcaceae	Cryptococcus	Cryptococcus neoformans
214684|XM_567617.1 Cryptococcus neoformans var. neoformans JEC21 hypothetical protein (CNK00540), partial mRNA	1608	97.64	100.12	97.52	99.88	4.63	1e-26	Fungi	Basidiomycota	Tremellomycetes	Tremellales	Cryptococcaceae	Cryptococcus	Cryptococcus neoformans
214684|XM_567619.1 Cryptococcus neoformans var. neoformans JEC21 hypothetical protein (CNK00550), partial mRNA	1587	95.59	97.04	98.51	103.05	5.82	1e-26	Fungi	Basidiomycota	Tremellomycetes	Tremellales	Cryptococcaceae	Cryptococcus	Cryptococcus neoformans
214684|XM_567620.1 Cryptococcus neoformans var. neoformans JEC21 delta DNA polymerase, partial mRNA	3343	82.65	85.16	97.05	117.42	1.36	1e-26	Fungi	Basidiomycota	Tremellomycetes	Tremellales	Cryptococcaceae	Cryptococcus	Cryptococcus neoformans
214684|XM_567622.1 Cryptococcus neoformans var. neoformans JEC21 homoaconitate hydratase, partial mRNA	2238	99.24	101.47	97.8	98.55	1.73	1e-26	Fungi	Basidiomycota	Tremellomycetes	Tremellales	Cryptococcaceae	Cryptococcus	Cryptococcus neoformans
214684|XM_567624.1 Cryptococcus neoformans var. neoformans JEC21 endocytosis-related protein, partial mRNA	4870	78.44	80.55	97.37	124.14	1.3	1e-26	Fungi	Basidiomycota	Tremellomycetes	Tremellales	Cryptococcaceae	Cryptococcus	Cryptococcus neoformans
214684|XM_567625.1 Cryptococcus neoformans var. neoformans JEC21 hypothetical protein (CNK00610), partial mRNA	1041	92.03	95.1	96.77	105.15	1.48	1e-26	Fungi	Basidiomycota	Tremellomycetes	Tremellales	Cryptococcaceae	Cryptococcus	Cryptococcus neoformans
214684|XM_567627.1 Cryptococcus neoformans var. neoformans JEC21 hypothetical protein (CNK00640), partial mRNA	3573	36.27	36.69	98.86	272.54	0.37	1e-26	Fungi	Basidiomycota	Tremellomycetes	Tremellales	Cryptococcaceae	Cryptococcus	Cryptococcus neoformans
214684|XM_567628.1 Cryptococcus neoformans var. neoformans JEC21 hypothetical protein (CNK00650), partial mRNA	1578	84.22	85.49	98.52	116.98	1.51	1e-26	Fungi	Basidiomycota	Tremellomycetes	Tremellales	Cryptococcaceae	Cryptococcus	Cryptococcus neoformans
214684|XM_567629.1 Cryptococcus neoformans var. neoformans JEC21 RAB small monomeric GTPase, partial mRNA	964	98.34	100.52	97.83	99.48	3.6	1e-26	Fungi	Basidiomycota	Tremellomycetes	Tremellales	Cryptococcaceae	Cryptococcus	Cryptococcus neoformans
214684|XM_567631.1 Cryptococcus neoformans var. neoformans JEC21 oxidoreductase, partial mRNA	1727	88.42	92.13	95.98	108.55	4.42	1e-26	Fungi	Basidiomycota	Tremellomycetes	Tremellales	Cryptococcaceae	Cryptococcus	Cryptococcus neoformans
214684|XM_567633.1 Cryptococcus neoformans var. neoformans JEC21 hypothetical protein (CNK00710), partial mRNA	4596	69.89	71.87	97.24	139.15	1.06	1e-26	Fungi	Basidiomycota	Tremellomycetes	Tremellales	Cryptococcaceae	Cryptococcus	Cryptococcus neoformans
214684|XM_567634.1 Cryptococcus neoformans var. neoformans JEC21 hypothetical protein (CNK00720), partial mRNA	1645	70.64	73.13	96.59	136.74	0.89	1e-26	Fungi	Basidiomycota	Tremellomycetes	Tremellales	Cryptococcaceae	Cryptococcus	Cryptococcus neoformans
214684|XM_567635.1 Cryptococcus neoformans var. neoformans JEC21 hypothetical protein (CNK00730), partial mRNA	1897	93.15	96.89	96.14	103.21	0.98	1e-26	Fungi	Basidiomycota	Tremellomycetes	Tremellales	Cryptococcaceae	Cryptococcus	Cryptococcus neoformans
214684|XM_567638.1 Cryptococcus neoformans var. neoformans JEC21 hypothetical protein (CNK00760), partial mRNA	1743	85.14	87.09	97.76	114.82	1.8	1e-26	Fungi	Basidiomycota	Tremellomycetes	Tremellales	Cryptococcaceae	Cryptococcus	Cryptococcus neoformans
214684|XM_567640.1 Cryptococcus neoformans var. neoformans JEC21 hypothetical protein (CNK00770), partial mRNA	1474	86.36	88.13	98	113.47	0.92	1e-26	Fungi	Basidiomycota	Tremellomycetes	Tremellales	Cryptococcaceae	Cryptococcus	Cryptococcus neoformans
214684|XM_567641.1 Cryptococcus neoformans var. neoformans JEC21 hypothetical protein (CNK00780), partial mRNA	2057	42.29	42.44	99.66	235.62	0.42	1e-26	Fungi	Basidiomycota	Tremellomycetes	Tremellales	Cryptococcaceae	Cryptococcus	Cryptococcus neoformans
214684|XM_567643.1 Cryptococcus neoformans var. neoformans JEC21 hypothetical protein (CNK00810), partial mRNA	3247	50.11	52.05	96.27	192.13	0.52	1e-26	Fungi	Basidiomycota	Tremellomycetes	Tremellales	Cryptococcaceae	Cryptococcus	Cryptococcus neoformans
214684|XM_567646.1 Cryptococcus neoformans var. neoformans JEC21 hypothetical protein (CNK00830), partial mRNA	1943	98.1	99.9	98.2	100.1	2.03	1e-26	Fungi	Basidiomycota	Tremellomycetes	Tremellales	Cryptococcaceae	Cryptococcus	Cryptococcus neoformans
214684|XM_567656.1 Cryptococcus neoformans var. neoformans JEC21 DNA ligase (ATP), partial mRNA	3219	50.76	52.87	96	189.13	0.7	1e-26	Fungi	Basidiomycota	Tremellomycetes	Tremellales	Cryptococcaceae	Cryptococcus	Cryptococcus neoformans
214684|XM_567660.1 Cryptococcus neoformans var. neoformans JEC21 hypothetical protein (CNK01810), partial mRNA	741	32.12	32.12	100	311.34	0.32	1e-26	Fungi	Basidiomycota	Tremellomycetes	Tremellales	Cryptococcaceae	Cryptococcus	Cryptococcus neoformans
214684|XM_567662.1 Cryptococcus neoformans var. neoformans JEC21 protein-vacuolar targeting-related protein, partial mRNA	2312	85.77	88.97	96.4	112.4	1.41	1e-26	Fungi	Basidiomycota	Tremellomycetes	Tremellales	Cryptococcaceae	Cryptococcus	Cryptococcus neoformans
214684|XM_567664.1 Cryptococcus neoformans var. neoformans JEC21 hypothetical protein (CNK01850), partial mRNA	1743	57.66	59.27	97.29	168.73	0.67	1e-26	Fungi	Basidiomycota	Tremellomycetes	Tremellales	Cryptococcaceae	Cryptococcus	Cryptococcus neoformans
214684|XM_567667.1 Cryptococcus neoformans var. neoformans JEC21 hypothetical protein (CNK01880), partial mRNA	4585	79.15	82.57	95.85	121.1	1.23	1e-26	Fungi	Basidiomycota	Tremellomycetes	Tremellales	Cryptococcaceae	Cryptococcus	Cryptococcus neoformans
214684|XM_567668.1 Cryptococcus neoformans var. neoformans JEC21 hypothetical protein (CNK01890), partial mRNA	2140	68.32	70.05	97.53	142.76	1.24	1e-26	Fungi	Basidiomycota	Tremellomycetes	Tremellales	Cryptococcaceae	Cryptococcus	Cryptococcus neoformans
214684|XM_567669.1 Cryptococcus neoformans var. neoformans JEC21 hypothetical protein (CNK01900), partial mRNA	2843	77.24	79.92	96.65	125.13	0.83	1e-26	Fungi	Basidiomycota	Tremellomycetes	Tremellales	Cryptococcaceae	Cryptococcus	Cryptococcus neoformans
214684|XM_567670.1 Cryptococcus neoformans var. neoformans JEC21 hypothetical protein (CNK01910), partial mRNA	2990	88.63	94.62	93.67	105.69	1.33	1e-26	Fungi	Basidiomycota	Tremellomycetes	Tremellales	Cryptococcaceae	Cryptococcus	Cryptococcus neoformans
214684|XM_567672.1 Cryptococcus neoformans var. neoformans JEC21 hypothetical protein (CNK01940), partial mRNA	1773	66.1	68.08	97.1	146.89	0.96	1e-26	Fungi	Basidiomycota	Tremellomycetes	Tremellales	Cryptococcaceae	Cryptococcus	Cryptococcus neoformans
214684|XM_567673.1 Cryptococcus neoformans var. neoformans JEC21 hypothetical protein (CNK01960), partial mRNA	1961	95.21	95.51	99.68	104.7	2.45	1e-26	Fungi	Basidiomycota	Tremellomycetes	Tremellales	Cryptococcaceae	Cryptococcus	Cryptococcus neoformans
214684|XM_567674.1 Cryptococcus neoformans var. neoformans JEC21 hypothetical protein (CNK01980), partial mRNA	3225	55.94	57.15	97.88	174.99	0.58	1e-26	Fungi	Basidiomycota	Tremellomycetes	Tremellales	Cryptococcaceae	Cryptococcus	Cryptococcus neoformans
214684|XM_567676.1 Cryptococcus neoformans var. neoformans JEC21 hypothetical protein (CNK02000), partial mRNA	936	42.09	44.44	94.71	225	0.75	1e-26	Fungi	Basidiomycota	Tremellomycetes	Tremellales	Cryptococcaceae	Cryptococcus	Cryptococcus neoformans
214684|XM_567677.1 Cryptococcus neoformans var. neoformans JEC21 proteolysis and peptidolysis-related protein, partial mRNA	711	45.29	47.4	95.55	210.98	0.47	1e-26	Fungi	Basidiomycota	Tremellomycetes	Tremellales	Cryptococcaceae	Cryptococcus	Cryptococcus neoformans
214684|XM_567679.1 Cryptococcus neoformans var. neoformans JEC21 hypothetical protein (CNK02030), partial mRNA	5136	86.74	87.4	99.24	114.41	2.74	1e-26	Fungi	Basidiomycota	Tremellomycetes	Tremellales	Cryptococcaceae	Cryptococcus	Cryptococcus neoformans
214684|XM_567681.1 Cryptococcus neoformans var. neoformans JEC21 hypothetical protein (CNK02050), partial mRNA	1869	97.59	97.86	99.73	102.19	2.52	1e-26	Fungi	Basidiomycota	Tremellomycetes	Tremellales	Cryptococcaceae	Cryptococcus	Cryptococcus neoformans
214684|XM_567686.1 Cryptococcus neoformans var. neoformans JEC21 mitochondrion protein, partial mRNA	932	99.25	104.18	95.26	95.98	1.95	1e-26	Fungi	Basidiomycota	Tremellomycetes	Tremellales	Cryptococcaceae	Cryptococcus	Cryptococcus neoformans
214684|XM_567687.1 Cryptococcus neoformans var. neoformans JEC21 membrane glycoprotein spo14, partial mRNA	1395	97.56	97.56	100	102.5	0.98	1e-26	Fungi	Basidiomycota	Tremellomycetes	Tremellales	Cryptococcaceae	Cryptococcus	Cryptococcus neoformans
214684|XM_567689.1 Cryptococcus neoformans var. neoformans JEC21 hypothetical protein (CNK02140), partial mRNA	513	69.4	72.71	95.44	137.53	0.73	1e-26	Fungi	Basidiomycota	Tremellomycetes	Tremellales	Cryptococcaceae	Cryptococcus	Cryptococcus neoformans
214684|XM_567693.1 Cryptococcus neoformans var. neoformans JEC21 hypothetical protein (CNK02190), partial mRNA	1158	50.09	50.95	98.31	196.27	0.51	1e-26	Fungi	Basidiomycota	Tremellomycetes	Tremellales	Cryptococcaceae	Cryptococcus	Cryptococcus neoformans
214684|XM_567694.1 Cryptococcus neoformans var. neoformans JEC21 hypothetical protein (CNK02200), partial mRNA	1724	96.64	100.64	96.02	99.37	3.71	1e-26	Fungi	Basidiomycota	Tremellomycetes	Tremellales	Cryptococcaceae	Cryptococcus	Cryptococcus neoformans
214684|XM_567700.1 Cryptococcus neoformans var. neoformans JEC21 hypothetical protein (CNK02260), partial mRNA	1270	98.19	101.02	97.19	98.99	1.06	1e-26	Fungi	Basidiomycota	Tremellomycetes	Tremellales	Cryptococcaceae	Cryptococcus	Cryptococcus neoformans
214684|XM_567703.1 Cryptococcus neoformans var. neoformans JEC21 hypothetical protein (CNK02300), partial mRNA	1129	99.65	100.53	99.12	99.47	1.58	1e-26	Fungi	Basidiomycota	Tremellomycetes	Tremellales	Cryptococcaceae	Cryptococcus	Cryptococcus neoformans
214684|XM_567706.1 Cryptococcus neoformans var. neoformans JEC21 hypothetical protein (CNK02330), partial mRNA	1105	94.39	94.75	99.62	105.54	4.35	1e-26	Fungi	Basidiomycota	Tremellomycetes	Tremellales	Cryptococcaceae	Cryptococcus	Cryptococcus neoformans
214684|XM_567708.1 Cryptococcus neoformans var. neoformans JEC21 hypothetical protein (CNK02350), partial mRNA	2210	66.06	68.69	96.18	145.59	0.95	1e-26	Fungi	Basidiomycota	Tremellomycetes	Tremellales	Cryptococcaceae	Cryptococcus	Cryptococcus neoformans
214684|XM_567710.1 Cryptococcus neoformans var. neoformans JEC21 aldehyde reductase i, partial mRNA	1151	99.91	100	99.91	100	6.49	1e-26	Fungi	Basidiomycota	Tremellomycetes	Tremellales	Cryptococcaceae	Cryptococcus	Cryptococcus neoformans
214684|XM_567711.1 Cryptococcus neoformans var. neoformans JEC21 nucleus protein, partial mRNA	3989	94.74	98.35	96.33	101.68	3.26	1e-26	Fungi	Basidiomycota	Tremellomycetes	Tremellales	Cryptococcaceae	Cryptococcus	Cryptococcus neoformans
214684|XM_567713.1 Cryptococcus neoformans var. neoformans JEC21 hypothetical protein (CNK02400), partial mRNA	1108	94.31	100.45	93.89	99.55	3.77	1e-26	Fungi	Basidiomycota	Tremellomycetes	Tremellales	Cryptococcaceae	Cryptococcus	Cryptococcus neoformans
214684|XM_567718.1 Cryptococcus neoformans var. neoformans JEC21 protein kinase, partial mRNA	3787	95.96	98.57	97.35	101.45	1.5	1e-26	Fungi	Basidiomycota	Tremellomycetes	Tremellales	Cryptococcaceae	Cryptococcus	Cryptococcus neoformans
214684|XM_567725.1 Cryptococcus neoformans var. neoformans JEC21 vesicle fusion-related protein, partial mRNA	2560	99.77	100.62	99.15	99.38	1.22	1e-26	Fungi	Basidiomycota	Tremellomycetes	Tremellales	Cryptococcaceae	Cryptococcus	Cryptococcus neoformans
214684|XM_567731.1 Cryptococcus neoformans var. neoformans JEC21 deadenylation-dependent decapping-related protein, partial mRNA	2833	53.05	54.29	97.72	184.2	0.54	1e-26	Fungi	Basidiomycota	Tremellomycetes	Tremellales	Cryptococcaceae	Cryptococcus	Cryptococcus neoformans
214684|XM_567734.1 Cryptococcus neoformans var. neoformans JEC21 hypothetical protein (CNK01300), partial mRNA	1349	89.7	95.92	93.51	104.25	2.74	1e-26	Fungi	Basidiomycota	Tremellomycetes	Tremellales	Cryptococcaceae	Cryptococcus	Cryptococcus neoformans
214684|XM_567736.1 Cryptococcus neoformans var. neoformans JEC21 hypothetical protein (CNK01260), partial mRNA	2108	90.04	91.18	98.75	109.68	0.91	1e-26	Fungi	Basidiomycota	Tremellomycetes	Tremellales	Cryptococcaceae	Cryptococcus	Cryptococcus neoformans
214684|XM_567738.1 Cryptococcus neoformans var. neoformans JEC21 hypothetical protein (CNK01570), partial mRNA	2255	99.87	100.27	99.6	99.73	1.11	1e-26	Fungi	Basidiomycota	Tremellomycetes	Tremellales	Cryptococcaceae	Cryptococcus	Cryptococcus neoformans
214684|XM_567743.1 Cryptococcus neoformans var. neoformans JEC21 copper ion transporter, partial mRNA	801	86.14	100.37	85.82	99.63	1.8	1e-26	Fungi	Basidiomycota	Tremellomycetes	Tremellales	Cryptococcaceae	Cryptococcus	Cryptococcus neoformans
214684|XM_567751.1 Cryptococcus neoformans var. neoformans JEC21 cytochrome c oxidase subunit V, partial mRNA	657	98.63	101.07	97.59	98.95	4.03	1e-26	Fungi	Basidiomycota	Tremellomycetes	Tremellales	Cryptococcaceae	Cryptococcus	Cryptococcus neoformans
214684|XM_567757.1 Cryptococcus neoformans var. neoformans JEC21 hypothetical protein (CNK01290), partial mRNA	687	31	32.31	95.95	309.46	0.32	1e-26	Fungi	Basidiomycota	Tremellomycetes	Tremellales	Cryptococcaceae	Cryptococcus	Cryptococcus neoformans
214684|XM_567760.1 Cryptococcus neoformans var. neoformans JEC21 hypothetical protein (CNK02170), partial mRNA	1043	29.24	31.16	93.85	320.92	0.31	1e-26	Fungi	Basidiomycota	Tremellomycetes	Tremellales	Cryptococcaceae	Cryptococcus	Cryptococcus neoformans
214684|XM_567771.1 Cryptococcus neoformans var. neoformans JEC21 hypothetical protein (CNK00030), partial mRNA	1985	76.68	78.19	98.07	127.9	0.84	1e-26	Fungi	Basidiomycota	Tremellomycetes	Tremellales	Cryptococcaceae	Cryptococcus	Cryptococcus neoformans
214684|XM_567773.1 Cryptococcus neoformans var. neoformans JEC21 arsenite transporter, partial mRNA	1284	60.36	61.21	98.6	163.36	0.68	1e-26	Fungi	Basidiomycota	Tremellomycetes	Tremellales	Cryptococcaceae	Cryptococcus	Cryptococcus neoformans
214684|XM_567775.1 Cryptococcus neoformans var. neoformans JEC21 beta-fructofuranosidase, partial mRNA	2108	67.55	70.16	96.28	142.53	1.81	1e-26	Fungi	Basidiomycota	Tremellomycetes	Tremellales	Cryptococcaceae	Cryptococcus	Cryptococcus neoformans
214684|XM_567776.1 Cryptococcus neoformans var. neoformans JEC21 phosphoketolase, partial mRNA	2761	73.23	76.89	95.24	130.05	1.21	1e-26	Fungi	Basidiomycota	Tremellomycetes	Tremellales	Cryptococcaceae	Cryptococcus	Cryptococcus neoformans
214684|XM_567778.1 Cryptococcus neoformans var. neoformans JEC21 ubiquitin-specific protease, partial mRNA	3506	55.9	59.1	94.59	169.21	0.77	1e-26	Fungi	Basidiomycota	Tremellomycetes	Tremellales	Cryptococcaceae	Cryptococcus	Cryptococcus neoformans
214684|XM_567779.1 Cryptococcus neoformans var. neoformans JEC21 methyltransferase, partial mRNA	1191	96.47	105.79	91.19	94.52	3.75	1e-26	Fungi	Basidiomycota	Tremellomycetes	Tremellales	Cryptococcaceae	Cryptococcus	Cryptococcus neoformans
214684|XM_567781.1 Cryptococcus neoformans var. neoformans JEC21 thioredoxin peroxidase, partial mRNA	984	87.4	89.02	98.17	112.33	4.44	1e-26	Fungi	Basidiomycota	Tremellomycetes	Tremellales	Cryptococcaceae	Cryptococcus	Cryptococcus neoformans
214684|XM_567784.1 Cryptococcus neoformans var. neoformans JEC21 hypothetical protein (CNK00960), partial mRNA	2751	88.04	90.73	97.04	110.22	1.4	1e-26	Fungi	Basidiomycota	Tremellomycetes	Tremellales	Cryptococcaceae	Cryptococcus	Cryptococcus neoformans
214684|XM_567785.1 Cryptococcus neoformans var. neoformans JEC21 hypothetical protein (CNK00970), partial mRNA	766	99.09	100.65	98.44	99.35	1.68	1e-26	Fungi	Basidiomycota	Tremellomycetes	Tremellales	Cryptococcaceae	Cryptococcus	Cryptococcus neoformans
214684|XM_567788.1 Cryptococcus neoformans var. neoformans JEC21 hypothetical protein (CNK01000), partial mRNA	2176	55.19	56.57	97.56	176.77	0.69	1e-26	Fungi	Basidiomycota	Tremellomycetes	Tremellales	Cryptococcaceae	Cryptococcus	Cryptococcus neoformans
214684|XM_567791.1 Cryptococcus neoformans var. neoformans JEC21 Glutamyl-tRNA synthetase, partial mRNA	1802	42.9	43.34	98.98	230.73	0.69	1e-26	Fungi	Basidiomycota	Tremellomycetes	Tremellales	Cryptococcaceae	Cryptococcus	Cryptococcus neoformans
214684|XM_567793.1 Cryptococcus neoformans var. neoformans JEC21 phosphogluconate dehydrogenase (decarboxylating), partial mRNA	1639	98.78	103.17	95.74	96.92	3.4	1e-26	Fungi	Basidiomycota	Tremellomycetes	Tremellales	Cryptococcaceae	Cryptococcus	Cryptococcus neoformans
214684|XM_567795.1 Cryptococcus neoformans var. neoformans JEC21 hypothetical protein (CNK01070), partial mRNA	944	99.79	100.21	99.58	99.79	2.25	1e-26	Fungi	Basidiomycota	Tremellomycetes	Tremellales	Cryptococcaceae	Cryptococcus	Cryptococcus neoformans
214684|XM_567796.1 Cryptococcus neoformans var. neoformans JEC21 wos2 protein (p21), partial mRNA	811	99.01	100.25	98.77	99.75	8.94	1e-26	Fungi	Basidiomycota	Tremellomycetes	Tremellales	Cryptococcaceae	Cryptococcus	Cryptococcus neoformans
214684|XM_567798.1 Cryptococcus neoformans var. neoformans JEC21 hypothetical protein (CNK01120), partial mRNA	2074	50.29	51.35	97.93	194.74	0.53	1e-26	Fungi	Basidiomycota	Tremellomycetes	Tremellales	Cryptococcaceae	Cryptococcus	Cryptococcus neoformans
214684|XM_567799.1 Cryptococcus neoformans var. neoformans JEC21 TIP120-family protein TIP120B, partial mRNA	3860	98.68	101.68	97.04	98.34	2.35	1e-26	Fungi	Basidiomycota	Tremellomycetes	Tremellales	Cryptococcaceae	Cryptococcus	Cryptococcus neoformans
214684|XM_567800.1 Cryptococcus neoformans var. neoformans JEC21 capsular associated protein, partial mRNA	2054	97.91	101.12	96.82	98.89	2.95	1e-26	Fungi	Basidiomycota	Tremellomycetes	Tremellales	Cryptococcaceae	Cryptococcus	Cryptococcus neoformans
214684|XM_567812.1 Cryptococcus neoformans var. neoformans JEC21 calcium ion transporter, partial mRNA	2243	99.69	100	99.69	100	8.39	1e-26	Fungi	Basidiomycota	Tremellomycetes	Tremellales	Cryptococcaceae	Cryptococcus	Cryptococcus neoformans
214684|XM_567821.1 Cryptococcus neoformans var. neoformans JEC21 DNA polymerase epsilon, catalytic subunit a, partial mRNA	6936	81.72	83.16	98.27	120.25	1.05	1e-26	Fungi	Basidiomycota	Tremellomycetes	Tremellales	Cryptococcaceae	Cryptococcus	Cryptococcus neoformans
214684|XM_567823.1 Cryptococcus neoformans var. neoformans JEC21 hypothetical protein (CNK01450), partial mRNA	906	70.2	71.19	98.6	140.47	0.73	1e-26	Fungi	Basidiomycota	Tremellomycetes	Tremellales	Cryptococcaceae	Cryptococcus	Cryptococcus neoformans
214684|XM_567824.1 Cryptococcus neoformans var. neoformans JEC21 eukaryotic translation initiation factor 3, subunit 4 delta, 44kDa, partial mRNA	971	85.89	87.44	98.23	114.37	4.61	1e-26	Fungi	Basidiomycota	Tremellomycetes	Tremellales	Cryptococcaceae	Cryptococcus	Cryptococcus neoformans
214684|XM_567833.1 Cryptococcus neoformans var. neoformans JEC21 hypothetical protein (CNK01590), partial mRNA	2731	97.66	101.65	96.07	98.38	2.05	1e-26	Fungi	Basidiomycota	Tremellomycetes	Tremellales	Cryptococcaceae	Cryptococcus	Cryptococcus neoformans
214684|XM_567834.1 Cryptococcus neoformans var. neoformans JEC21 RNA binding protein, partial mRNA	1763	80.88	83.55	96.81	119.69	1.45	1e-26	Fungi	Basidiomycota	Tremellomycetes	Tremellales	Cryptococcaceae	Cryptococcus	Cryptococcus neoformans
214684|XM_567835.1 Cryptococcus neoformans var. neoformans JEC21 hypothetical protein (CNK01610), partial mRNA	1208	94.62	97.52	97.03	102.55	2.49	1e-26	Fungi	Basidiomycota	Tremellomycetes	Tremellales	Cryptococcaceae	Cryptococcus	Cryptococcus neoformans
214684|XM_567836.1 Cryptococcus neoformans var. neoformans JEC21 hypothetical protein (CNK01620), partial mRNA	2018	100	100	100	100	6.21	1e-26	Fungi	Basidiomycota	Tremellomycetes	Tremellales	Cryptococcaceae	Cryptococcus	Cryptococcus neoformans
214684|XM_567838.1 Cryptococcus neoformans var. neoformans JEC21 serine/threonine-protein kinase, partial mRNA	3457	86.2	87.5	98.51	114.28	0.88	1e-26	Fungi	Basidiomycota	Tremellomycetes	Tremellales	Cryptococcaceae	Cryptococcus	Cryptococcus neoformans
214684|XM_567839.1 Cryptococcus neoformans var. neoformans JEC21 hypothetical protein (CNK01640), partial mRNA	1517	90.31	95.39	94.68	104.84	1.63	1e-26	Fungi	Basidiomycota	Tremellomycetes	Tremellales	Cryptococcaceae	Cryptococcus	Cryptococcus neoformans
214684|XM_567840.1 Cryptococcus neoformans var. neoformans JEC21 cytoplasm protein, partial mRNA	1276	89.18	98.59	90.46	101.43	1.63	1e-26	Fungi	Basidiomycota	Tremellomycetes	Tremellales	Cryptococcaceae	Cryptococcus	Cryptococcus neoformans
214684|XM_567848.1 Cryptococcus neoformans var. neoformans JEC21 hypothetical protein (CNK01720), partial mRNA	3318	99.58	100	99.58	100	3.85	1e-26	Fungi	Basidiomycota	Tremellomycetes	Tremellales	Cryptococcaceae	Cryptococcus	Cryptococcus neoformans
214684|XM_567849.1 Cryptococcus neoformans var. neoformans JEC21 hypothetical protein (CNK01730), partial mRNA	1600	95.12	95.94	99.15	104.23	6.93	1e-26	Fungi	Basidiomycota	Tremellomycetes	Tremellales	Cryptococcaceae	Cryptococcus	Cryptococcus neoformans
214684|XM_567851.1 Cryptococcus neoformans var. neoformans JEC21 cystathionine beta-lyase, partial mRNA	2783	77.94	79.63	97.88	125.59	1.66	1e-26	Fungi	Basidiomycota	Tremellomycetes	Tremellales	Cryptococcaceae	Cryptococcus	Cryptococcus neoformans
214684|XM_567854.1 Cryptococcus neoformans var. neoformans JEC21 hypothetical protein (CNK01770), partial mRNA	1825	87.78	88.27	99.44	113.28	1.63	1e-26	Fungi	Basidiomycota	Tremellomycetes	Tremellales	Cryptococcaceae	Cryptococcus	Cryptococcus neoformans
214684|XM_567855.1 Cryptococcus neoformans var. neoformans JEC21 hypothetical protein (CNK01770), partial mRNA	1887	88.18	88.66	99.46	112.79	1.64	1e-26	Fungi	Basidiomycota	Tremellomycetes	Tremellales	Cryptococcaceae	Cryptococcus	Cryptococcus neoformans
214684|XM_567856.1 Cryptococcus neoformans var. neoformans JEC21 mitochondrion protein, partial mRNA	1368	68.64	70.25	97.71	142.35	0.7	1e-26	Fungi	Basidiomycota	Tremellomycetes	Tremellales	Cryptococcaceae	Cryptococcus	Cryptococcus neoformans
214684|XM_567859.1 Cryptococcus neoformans var. neoformans JEC21 mismatch repair-related protein, partial mRNA	3724	83.24	86.82	95.89	115.19	1.5	1e-26	Fungi	Basidiomycota	Tremellomycetes	Tremellales	Cryptococcaceae	Cryptococcus	Cryptococcus neoformans
214684|XM_567860.1 Cryptococcus neoformans var. neoformans JEC21 cytoskeletal regulatory protein binding protein, partial mRNA	3779	56.97	60.84	93.65	164.38	0.7	1e-26	Fungi	Basidiomycota	Tremellomycetes	Tremellales	Cryptococcaceae	Cryptococcus	Cryptococcus neoformans
214684|XM_567861.1 Cryptococcus neoformans var. neoformans JEC21 hypothetical protein (CNK02610), partial mRNA	1113	98.74	101.8	97	98.23	2.97	1e-26	Fungi	Basidiomycota	Tremellomycetes	Tremellales	Cryptococcaceae	Cryptococcus	Cryptococcus neoformans
214684|XM_567863.1 Cryptococcus neoformans var. neoformans JEC21 hypothetical protein (CNK02640), partial mRNA	1020	99.31	100.69	98.64	99.32	2.52	1e-26	Fungi	Basidiomycota	Tremellomycetes	Tremellales	Cryptococcaceae	Cryptococcus	Cryptococcus neoformans
214684|XM_567865.1 Cryptococcus neoformans var. neoformans JEC21 hypothetical protein (CNK02660), partial mRNA	1849	99.73	99.89	99.84	100.11	5.96	1e-26	Fungi	Basidiomycota	Tremellomycetes	Tremellales	Cryptococcaceae	Cryptococcus	Cryptococcus neoformans
214684|XM_567867.1 Cryptococcus neoformans var. neoformans JEC21 cytoplasm protein, partial mRNA	2045	97.6	101.42	96.24	98.6	2.05	1e-26	Fungi	Basidiomycota	Tremellomycetes	Tremellales	Cryptococcaceae	Cryptococcus	Cryptococcus neoformans
214684|XM_567870.1 Cryptococcus neoformans var. neoformans JEC21 sugar transporter, partial mRNA	1899	75.36	78.36	96.17	127.62	0.78	1e-26	Fungi	Basidiomycota	Tremellomycetes	Tremellales	Cryptococcaceae	Cryptococcus	Cryptococcus neoformans
214684|XM_567871.1 Cryptococcus neoformans var. neoformans JEC21 protein kinase kin1, partial mRNA	3829	76.55	80.36	95.26	124.44	1.54	1e-26	Fungi	Basidiomycota	Tremellomycetes	Tremellales	Cryptococcaceae	Cryptococcus	Cryptococcus neoformans
214684|XM_567872.1 Cryptococcus neoformans var. neoformans JEC21 fmHP, partial mRNA	2613	81.71	82.13	99.49	121.76	0.82	1e-26	Fungi	Basidiomycota	Tremellomycetes	Tremellales	Cryptococcaceae	Cryptococcus	Cryptococcus neoformans
214684|XM_567875.1 Cryptococcus neoformans var. neoformans JEC21 hypothetical protein (CNK02780), partial mRNA	1292	75.39	78.56	95.96	127.29	0.83	1e-26	Fungi	Basidiomycota	Tremellomycetes	Tremellales	Cryptococcaceae	Cryptococcus	Cryptococcus neoformans
214684|XM_567879.1 Cryptococcus neoformans var. neoformans JEC21 hypothetical protein (CNK02840), partial mRNA	1317	50.27	56.49	88.98	177.02	0.56	1e-26	Fungi	Basidiomycota	Tremellomycetes	Tremellales	Cryptococcaceae	Cryptococcus	Cryptococcus neoformans
214684|XM_567880.1 Cryptococcus neoformans var. neoformans JEC21 hypothetical protein (CNK02850), partial mRNA	1987	99.55	101.06	98.51	98.95	7.05	1e-26	Fungi	Basidiomycota	Tremellomycetes	Tremellales	Cryptococcaceae	Cryptococcus	Cryptococcus neoformans
214684|XM_567882.1 Cryptococcus neoformans var. neoformans JEC21 nucleus protein, partial mRNA	2709	85.75	88.93	96.43	112.45	1.32	1e-26	Fungi	Basidiomycota	Tremellomycetes	Tremellales	Cryptococcaceae	Cryptococcus	Cryptococcus neoformans
214684|XM_567883.1 Cryptococcus neoformans var. neoformans JEC21 L-iditol 2-dehydrogenase, partial mRNA	1203	73.9	78.22	94.47	127.84	1.13	1e-26	Fungi	Basidiomycota	Tremellomycetes	Tremellales	Cryptococcaceae	Cryptococcus	Cryptococcus neoformans
214684|XM_567886.1 Cryptococcus neoformans var. neoformans JEC21 aryl-alcohol dehydrogenase, partial mRNA	1165	76.91	79.66	96.55	125.54	0.82	1e-26	Fungi	Basidiomycota	Tremellomycetes	Tremellales	Cryptococcaceae	Cryptococcus	Cryptococcus neoformans
214684|XM_567891.1 Cryptococcus neoformans var. neoformans JEC21 hypothetical protein (CNK02960), partial mRNA	767	98.31	102.61	95.81	97.46	2.79	1e-26	Fungi	Basidiomycota	Tremellomycetes	Tremellales	Cryptococcaceae	Cryptococcus	Cryptococcus neoformans
214684|XM_567892.1 Cryptococcus neoformans var. neoformans JEC21 mitotic chromosome condensation-related protein, partial mRNA	4266	53.84	55.58	96.88	179.92	0.57	1e-26	Fungi	Basidiomycota	Tremellomycetes	Tremellales	Cryptococcaceae	Cryptococcus	Cryptococcus neoformans
214684|XM_567893.1 Cryptococcus neoformans var. neoformans JEC21 hypothetical protein (CNK02980), partial mRNA	1797	58.1	60.27	96.4	165.93	0.8	1e-26	Fungi	Basidiomycota	Tremellomycetes	Tremellales	Cryptococcaceae	Cryptococcus	Cryptococcus neoformans
214684|XM_567894.1 Cryptococcus neoformans var. neoformans JEC21 protein binding protein, partial mRNA	1349	99.63	100.22	99.41	99.78	3.34	1e-26	Fungi	Basidiomycota	Tremellomycetes	Tremellales	Cryptococcaceae	Cryptococcus	Cryptococcus neoformans
214684|XM_567897.1 Cryptococcus neoformans var. neoformans JEC21 oligopeptide transporter, partial mRNA	2503	98.2	98.84	99.35	101.17	0.99	1e-26	Fungi	Basidiomycota	Tremellomycetes	Tremellales	Cryptococcaceae	Cryptococcus	Cryptococcus neoformans
214684|XM_567898.1 Cryptococcus neoformans var. neoformans JEC21 hypothetical protein (CNK03050), partial mRNA	2692	32.76	32.84	99.77	304.52	0.33	1e-26	Fungi	Basidiomycota	Tremellomycetes	Tremellales	Cryptococcaceae	Cryptococcus	Cryptococcus neoformans
214684|XM_567899.1 Cryptococcus neoformans var. neoformans JEC21 C2H2 zinc finger protein Zas1A, partial mRNA	3502	95.75	97.54	98.16	102.52	2.12	1e-26	Fungi	Basidiomycota	Tremellomycetes	Tremellales	Cryptococcaceae	Cryptococcus	Cryptococcus neoformans
214684|XM_567900.1 Cryptococcus neoformans var. neoformans JEC21 hypothetical protein (CNK03070), partial mRNA	3829	66.91	67.22	99.53	148.76	1.79	1e-26	Fungi	Basidiomycota	Tremellomycetes	Tremellales	Cryptococcaceae	Cryptococcus	Cryptococcus neoformans
214684|XM_567901.1 Cryptococcus neoformans var. neoformans JEC21 50s ribosomal protein l36, partial mRNA	398	64.07	69.85	91.73	143.17	0.7	1e-26	Fungi	Basidiomycota	Tremellomycetes	Tremellales	Cryptococcaceae	Cryptococcus	Cryptococcus neoformans
214684|XM_567902.1 Cryptococcus neoformans var. neoformans JEC21 helicase, partial mRNA	3015	56.78	57.48	98.79	173.98	0.57	1e-26	Fungi	Basidiomycota	Tremellomycetes	Tremellales	Cryptococcaceae	Cryptococcus	Cryptococcus neoformans
214684|XM_567903.1 Cryptococcus neoformans var. neoformans JEC21 60s ribosomal protein l23, partial mRNA	522	73.95	76.25	96.98	131.16	0.76	1e-26	Fungi	Basidiomycota	Tremellomycetes	Tremellales	Cryptococcaceae	Cryptococcus	Cryptococcus neoformans
214684|XM_567910.1 Cryptococcus neoformans var. neoformans JEC21 transaldolase, partial mRNA	1093	96.71	97.53	99.16	102.53	3.26	1e-26	Fungi	Basidiomycota	Tremellomycetes	Tremellales	Cryptococcaceae	Cryptococcus	Cryptococcus neoformans
214684|XM_567911.1 Cryptococcus neoformans var. neoformans JEC21 hypothetical protein (CNK03180), partial mRNA	2615	91.43	95.56	95.68	104.64	2.39	1e-26	Fungi	Basidiomycota	Tremellomycetes	Tremellales	Cryptococcaceae	Cryptococcus	Cryptococcus neoformans
214684|XM_567912.1 Cryptococcus neoformans var. neoformans JEC21 carbohydrate binding protein, partial mRNA	3042	61.9	65.48	94.53	152.71	0.85	1e-26	Fungi	Basidiomycota	Tremellomycetes	Tremellales	Cryptococcaceae	Cryptococcus	Cryptococcus neoformans
214684|XM_567915.1 Cryptococcus neoformans var. neoformans JEC21 40s ribosomal protein s5-1, partial mRNA	889	66.37	70.98	93.5	140.89	3.73	1e-26	Fungi	Basidiomycota	Tremellomycetes	Tremellales	Cryptococcaceae	Cryptococcus	Cryptococcus neoformans
214684|XM_567916.1 Cryptococcus neoformans var. neoformans JEC21 hypothetical protein (CNK03310), partial mRNA	813	29.15	29.52	98.75	338.75	0.3	1e-26	Fungi	Basidiomycota	Tremellomycetes	Tremellales	Cryptococcaceae	Cryptococcus	Cryptococcus neoformans
214684|XM_567917.1 Cryptococcus neoformans var. neoformans JEC21 prephenate dehydrogenase, partial mRNA	1571	50.41	51.75	97.42	193.23	0.52	1e-26	Fungi	Basidiomycota	Tremellomycetes	Tremellales	Cryptococcaceae	Cryptococcus	Cryptococcus neoformans
214684|XM_567918.1 Cryptococcus neoformans var. neoformans JEC21 hydrogen ion transporter, partial mRNA	709	95.2	107.19	88.82	93.29	2.66	1e-26	Fungi	Basidiomycota	Tremellomycetes	Tremellales	Cryptococcaceae	Cryptococcus	Cryptococcus neoformans
214684|XM_567923.1 Cryptococcus neoformans var. neoformans JEC21 hypothetical protein (CNK03400), partial mRNA	1573	50.6	54.8	92.34	182.48	0.84	1e-26	Fungi	Basidiomycota	Tremellomycetes	Tremellales	Cryptococcaceae	Cryptococcus	Cryptococcus neoformans
214684|XM_567925.1 Cryptococcus neoformans var. neoformans JEC21 protein N-terminal asparagine amidohydrolase, partial mRNA	1597	84.53	86.73	97.47	115.31	2.4	1e-26	Fungi	Basidiomycota	Tremellomycetes	Tremellales	Cryptococcaceae	Cryptococcus	Cryptococcus neoformans
214684|XM_567926.1 Cryptococcus neoformans var. neoformans JEC21 adenylate kinase, partial mRNA	1008	99.31	100.2	99.11	99.8	2.97	1e-26	Fungi	Basidiomycota	Tremellomycetes	Tremellales	Cryptococcaceae	Cryptococcus	Cryptococcus neoformans
214684|XM_567927.1 Cryptococcus neoformans var. neoformans JEC21 nucleus protein, partial mRNA	1131	100	100.44	99.56	99.56	3.21	1e-26	Fungi	Basidiomycota	Tremellomycetes	Tremellales	Cryptococcaceae	Cryptococcus	Cryptococcus neoformans
214684|XM_567931.1 Cryptococcus neoformans var. neoformans JEC21 hypothetical protein (CNL03680), partial mRNA	2618	99.96	100.5	99.47	99.51	3.72	1e-26	Fungi	Basidiomycota	Tremellomycetes	Tremellales	Cryptococcaceae	Cryptococcus	Cryptococcus neoformans
214684|XM_567942.1 Cryptococcus neoformans var. neoformans JEC21 clathrin binding protein, partial mRNA	2435	98.32	100.04	98.28	99.96	1.99	1e-26	Fungi	Basidiomycota	Tremellomycetes	Tremellales	Cryptococcaceae	Cryptococcus	Cryptococcus neoformans
214684|XM_567950.1 Cryptococcus neoformans var. neoformans JEC21 hypothetical protein (CNL03920), partial mRNA	1637	99.76	99.76	100	100.24	7.03	1e-26	Fungi	Basidiomycota	Tremellomycetes	Tremellales	Cryptococcaceae	Cryptococcus	Cryptococcus neoformans
214684|XM_567951.1 Cryptococcus neoformans var. neoformans JEC21 14-3-3 protein, partial mRNA	1082	68.11	70.24	96.97	142.37	2.79	1e-26	Fungi	Basidiomycota	Tremellomycetes	Tremellales	Cryptococcaceae	Cryptococcus	Cryptococcus neoformans
214684|XM_567953.1 Cryptococcus neoformans var. neoformans JEC21 nucleus protein, partial mRNA	3073	98.24	101.56	96.73	98.46	1.53	1e-26	Fungi	Basidiomycota	Tremellomycetes	Tremellales	Cryptococcaceae	Cryptococcus	Cryptococcus neoformans
214684|XM_567955.1 Cryptococcus neoformans var. neoformans JEC21 stomatin-like protein, partial mRNA	1336	97.38	103.59	94	96.53	6.22	1e-26	Fungi	Basidiomycota	Tremellomycetes	Tremellales	Cryptococcaceae	Cryptococcus	Cryptococcus neoformans
214684|XM_567960.1 Cryptococcus neoformans var. neoformans JEC21 hypothetical protein (CNL04050), partial mRNA	1329	35.74	36.42	98.14	274.59	0.62	1e-26	Fungi	Basidiomycota	Tremellomycetes	Tremellales	Cryptococcaceae	Cryptococcus	Cryptococcus neoformans
214684|XM_567961.1 Cryptococcus neoformans var. neoformans JEC21 transcriptional regulator nrg2, partial mRNA	1614	68.84	70.69	97.37	141.45	1.01	1e-26	Fungi	Basidiomycota	Tremellomycetes	Tremellales	Cryptococcaceae	Cryptococcus	Cryptococcus neoformans
214684|XM_567962.1 Cryptococcus neoformans var. neoformans JEC21 histone h2a variant, partial mRNA	544	39.15	42.46	92.21	235.5	0.42	1e-26	Fungi	Basidiomycota	Tremellomycetes	Tremellales	Cryptococcaceae	Cryptococcus	Cryptococcus neoformans
214684|XM_567963.1 Cryptococcus neoformans var. neoformans JEC21 phosphatidylinositol 3-kinase, partial mRNA	2920	27.84	30.14	92.39	331.82	0.3	1e-26	Fungi	Basidiomycota	Tremellomycetes	Tremellales	Cryptococcaceae	Cryptococcus	Cryptococcus neoformans
214684|XM_567975.1 Cryptococcus neoformans var. neoformans JEC21 nucleus protein, partial mRNA	1792	76.67	78.79	97.31	126.91	0.91	1e-26	Fungi	Basidiomycota	Tremellomycetes	Tremellales	Cryptococcaceae	Cryptococcus	Cryptococcus neoformans
214684|XM_567976.1 Cryptococcus neoformans var. neoformans JEC21 mismatch repair-related protein, partial mRNA	1672	39.89	41.63	95.83	240.23	0.42	1e-26	Fungi	Basidiomycota	Tremellomycetes	Tremellales	Cryptococcaceae	Cryptococcus	Cryptococcus neoformans
214684|XM_567978.1 Cryptococcus neoformans var. neoformans JEC21 heat shock protein, partial mRNA	2316	96.2	100.52	95.7	99.48	3.74	1e-26	Fungi	Basidiomycota	Tremellomycetes	Tremellales	Cryptococcaceae	Cryptococcus	Cryptococcus neoformans
214684|XM_567979.1 Cryptococcus neoformans var. neoformans JEC21 DNA dependent ATPase, partial mRNA	1863	99.68	100.11	99.57	99.89	5.27	1e-26	Fungi	Basidiomycota	Tremellomycetes	Tremellales	Cryptococcaceae	Cryptococcus	Cryptococcus neoformans
214684|XM_567981.1 Cryptococcus neoformans var. neoformans JEC21 hypothetical protein (CNL04300), partial mRNA	3729	96.3	97.02	99.25	103.07	3.11	1e-26	Fungi	Basidiomycota	Tremellomycetes	Tremellales	Cryptococcaceae	Cryptococcus	Cryptococcus neoformans
214684|XM_567995.1 Cryptococcus neoformans var. neoformans JEC21 White collar 1 protein (WC1), partial mRNA	3404	75.32	79.52	94.72	125.75	0.97	1e-26	Fungi	Basidiomycota	Tremellomycetes	Tremellales	Cryptococcaceae	Cryptococcus	Cryptococcus neoformans
214684|XM_567997.1 Cryptococcus neoformans var. neoformans JEC21 ubiquinol-cytochrome C reductase complex core protein 2 precursor, partial mRNA	1575	82.92	84.06	98.64	118.96	1.31	1e-26	Fungi	Basidiomycota	Tremellomycetes	Tremellales	Cryptococcaceae	Cryptococcus	Cryptococcus neoformans
214684|XM_568005.1 Cryptococcus neoformans var. neoformans JEC21 hypothetical protein (CNL04590), partial mRNA	3800	81.34	85.11	95.58	117.5	1.2	1e-26	Fungi	Basidiomycota	Tremellomycetes	Tremellales	Cryptococcaceae	Cryptococcus	Cryptococcus neoformans
214684|XM_568006.1 Cryptococcus neoformans var. neoformans JEC21 exoribonuclease II, partial mRNA	3125	80.32	81.31	98.78	122.98	0.83	1e-26	Fungi	Basidiomycota	Tremellomycetes	Tremellales	Cryptococcaceae	Cryptococcus	Cryptococcus neoformans
214684|XM_568012.1 Cryptococcus neoformans var. neoformans JEC21 membrane fraction protein, partial mRNA	1402	72.75	75.04	96.96	133.27	0.79	1e-26	Fungi	Basidiomycota	Tremellomycetes	Tremellales	Cryptococcaceae	Cryptococcus	Cryptococcus neoformans
214684|XM_568014.1 Cryptococcus neoformans var. neoformans JEC21 phospholipid:diacylglycerol acyltransferase, partial mRNA	2179	73.43	77.15	95.18	129.63	1.25	1e-26	Fungi	Basidiomycota	Tremellomycetes	Tremellales	Cryptococcaceae	Cryptococcus	Cryptococcus neoformans
214684|XM_568015.1 Cryptococcus neoformans var. neoformans JEC21 u3 small nucleolar RNA-associated protein 11, partial mRNA	924	73.7	75.22	97.99	132.95	1.29	1e-26	Fungi	Basidiomycota	Tremellomycetes	Tremellales	Cryptococcaceae	Cryptococcus	Cryptococcus neoformans
214684|XM_568016.1 Cryptococcus neoformans var. neoformans JEC21 ATP-binding cassette, sub-family b, member 10, mitochondrial precursor, partial mRNA	2335	97.04	101.8	95.33	98.23	1.28	1e-26	Fungi	Basidiomycota	Tremellomycetes	Tremellales	Cryptococcaceae	Cryptococcus	Cryptococcus neoformans
214684|XM_568018.1 Cryptococcus neoformans var. neoformans JEC21 cryptococcal xylosyltransferase 1, partial mRNA	2487	80.62	82.59	97.61	121.08	2.19	1e-26	Fungi	Basidiomycota	Tremellomycetes	Tremellales	Cryptococcaceae	Cryptococcus	Cryptococcus neoformans
214684|XM_568020.1 Cryptococcus neoformans var. neoformans JEC21 carbonic anhydrase protein, partial mRNA	1104	98.19	103.44	94.92	96.67	2.76	1e-26	Fungi	Basidiomycota	Tremellomycetes	Tremellales	Cryptococcaceae	Cryptococcus	Cryptococcus neoformans
214684|XM_568021.1 Cryptococcus neoformans var. neoformans JEC21 alpha-1,3-mannosyltransferase, partial mRNA	1410	86.17	90.71	95	110.24	1.4	1e-26	Fungi	Basidiomycota	Tremellomycetes	Tremellales	Cryptococcaceae	Cryptococcus	Cryptococcus neoformans
214684|XM_568023.1 Cryptococcus neoformans var. neoformans JEC21 methylenetetrahydrofolate reductase (NADPH), partial mRNA	2382	91.48	95.26	96.03	104.98	2.13	1e-26	Fungi	Basidiomycota	Tremellomycetes	Tremellales	Cryptococcaceae	Cryptococcus	Cryptococcus neoformans
214684|XM_568024.1 Cryptococcus neoformans var. neoformans JEC21 hypothetical protein (CNL04830), partial mRNA	2486	79.89	90.1	88.66	110.98	1.48	1e-26	Fungi	Basidiomycota	Tremellomycetes	Tremellales	Cryptococcaceae	Cryptococcus	Cryptococcus neoformans
214684|XM_568025.1 Cryptococcus neoformans var. neoformans JEC21 exo-beta-1,3-glucanase, partial mRNA	3158	99.62	100.13	99.49	99.87	13.21	1e-26	Fungi	Basidiomycota	Tremellomycetes	Tremellales	Cryptococcaceae	Cryptococcus	Cryptococcus neoformans
214684|XM_568028.1 Cryptococcus neoformans var. neoformans JEC21 ATPase, partial mRNA	3579	97.07	99.94	97.12	100.06	5.9	1e-26	Fungi	Basidiomycota	Tremellomycetes	Tremellales	Cryptococcaceae	Cryptococcus	Cryptococcus neoformans
214684|XM_568029.1 Cryptococcus neoformans var. neoformans JEC21 calcium-transporting ATPase, partial mRNA	3395	62.42	64.51	96.76	155.02	0.76	1e-26	Fungi	Basidiomycota	Tremellomycetes	Tremellales	Cryptococcaceae	Cryptococcus	Cryptococcus neoformans
214684|XM_568032.1 Cryptococcus neoformans var. neoformans JEC21 hypothetical protein (CNL04900), partial mRNA	878	99.89	101.03	98.87	98.99	2.46	1e-26	Fungi	Basidiomycota	Tremellomycetes	Tremellales	Cryptococcaceae	Cryptococcus	Cryptococcus neoformans
214684|XM_568034.1 Cryptococcus neoformans var. neoformans JEC21 hypothetical protein (CNL04920), partial mRNA	1026	97.86	98.25	99.6	101.79	1.58	1e-26	Fungi	Basidiomycota	Tremellomycetes	Tremellales	Cryptococcaceae	Cryptococcus	Cryptococcus neoformans
214684|XM_568036.1 Cryptococcus neoformans var. neoformans JEC21 membrane organization and biogenesis-related protein, partial mRNA	2606	86.15	90.33	95.37	110.71	1.41	1e-26	Fungi	Basidiomycota	Tremellomycetes	Tremellales	Cryptococcaceae	Cryptococcus	Cryptococcus neoformans
214684|XM_568040.1 Cryptococcus neoformans var. neoformans JEC21 GabA permease, partial mRNA	1739	100	102.42	97.64	97.64	15.07	1e-26	Fungi	Basidiomycota	Tremellomycetes	Tremellales	Cryptococcaceae	Cryptococcus	Cryptococcus neoformans
214684|XM_568042.1 Cryptococcus neoformans var. neoformans JEC21 hypothetical protein (CNL05030), partial mRNA	1785	99.78	100.22	99.55	99.78	1.25	1e-26	Fungi	Basidiomycota	Tremellomycetes	Tremellales	Cryptococcaceae	Cryptococcus	Cryptococcus neoformans
214684|XM_568043.1 Cryptococcus neoformans var. neoformans JEC21 beta DNA polymerase, partial mRNA	1991	60.07	60.57	99.17	165.09	0.61	1e-26	Fungi	Basidiomycota	Tremellomycetes	Tremellales	Cryptococcaceae	Cryptococcus	Cryptococcus neoformans
214684|XM_568045.1 Cryptococcus neoformans var. neoformans JEC21 hypothetical protein (CNL05050), partial mRNA	1917	79.39	80.44	98.7	124.32	0.84	1e-26	Fungi	Basidiomycota	Tremellomycetes	Tremellales	Cryptococcaceae	Cryptococcus	Cryptococcus neoformans
214684|XM_568053.1 Cryptococcus neoformans var. neoformans JEC21 hypothetical protein (CNL05140), partial mRNA	2293	97.69	98.65	99.03	101.37	3.83	1e-26	Fungi	Basidiomycota	Tremellomycetes	Tremellales	Cryptococcaceae	Cryptococcus	Cryptococcus neoformans
214684|XM_568054.1 Cryptococcus neoformans var. neoformans JEC21 hypothetical protein (CNL05140), partial mRNA	2855	90.61	92.22	98.25	108.43	1.08	1e-26	Fungi	Basidiomycota	Tremellomycetes	Tremellales	Cryptococcaceae	Cryptococcus	Cryptococcus neoformans
214684|XM_568060.1 Cryptococcus neoformans var. neoformans JEC21 WD-repeat protein, partial mRNA	2978	94.56	95.5	99.02	104.71	1.69	1e-26	Fungi	Basidiomycota	Tremellomycetes	Tremellales	Cryptococcaceae	Cryptococcus	Cryptococcus neoformans
214684|XM_568061.1 Cryptococcus neoformans var. neoformans JEC21 hypothetical protein (CNL05210), partial mRNA	1647	97.33	102.25	95.19	97.8	2.05	1e-26	Fungi	Basidiomycota	Tremellomycetes	Tremellales	Cryptococcaceae	Cryptococcus	Cryptococcus neoformans
214684|XM_568064.1 Cryptococcus neoformans var. neoformans JEC21 cytoplasm protein, partial mRNA	1144	47.99	48.95	98.04	204.29	0.49	1e-26	Fungi	Basidiomycota	Tremellomycetes	Tremellales	Cryptococcaceae	Cryptococcus	Cryptococcus neoformans
214684|XM_568066.1 Cryptococcus neoformans var. neoformans JEC21 AY086643 putativepod-specific dehydrogenase SAC25, partial mRNA	1184	98.9	101.1	97.83	98.91	2.01	1e-26	Fungi	Basidiomycota	Tremellomycetes	Tremellales	Cryptococcaceae	Cryptococcus	Cryptococcus neoformans
214684|XM_568067.1 Cryptococcus neoformans var. neoformans JEC21 hypothetical protein (CNL05280), partial mRNA	618	97.73	98.71	99.02	101.31	0.99	1e-26	Fungi	Basidiomycota	Tremellomycetes	Tremellales	Cryptococcaceae	Cryptococcus	Cryptococcus neoformans
214684|XM_568068.1 Cryptococcus neoformans var. neoformans JEC21 hypothetical protein (CNL05290), partial mRNA	1296	98.84	100.23	98.61	99.77	1.43	1e-26	Fungi	Basidiomycota	Tremellomycetes	Tremellales	Cryptococcaceae	Cryptococcus	Cryptococcus neoformans
214684|XM_568069.1 Cryptococcus neoformans var. neoformans JEC21 mitochondrion protein, partial mRNA	2651	74.05	75.37	98.25	132.68	2.55	1e-26	Fungi	Basidiomycota	Tremellomycetes	Tremellales	Cryptococcaceae	Cryptococcus	Cryptococcus neoformans
214684|XM_568072.1 Cryptococcus neoformans var. neoformans JEC21 riken protein, partial mRNA	1086	41.8	45.4	92.09	220.28	0.45	1e-26	Fungi	Basidiomycota	Tremellomycetes	Tremellales	Cryptococcaceae	Cryptococcus	Cryptococcus neoformans
214684|XM_568075.1 Cryptococcus neoformans var. neoformans JEC21 hypothetical protein (CNL05370), partial mRNA	1857	97.74	100.81	96.96	99.2	1.23	1e-26	Fungi	Basidiomycota	Tremellomycetes	Tremellales	Cryptococcaceae	Cryptococcus	Cryptococcus neoformans
214684|XM_568076.1 Cryptococcus neoformans var. neoformans JEC21 cAMP-specific phosphodiesterase, partial mRNA	1711	79.19	84.86	93.32	117.84	1.29	1e-26	Fungi	Basidiomycota	Tremellomycetes	Tremellales	Cryptococcaceae	Cryptococcus	Cryptococcus neoformans
214684|XM_568077.1 Cryptococcus neoformans var. neoformans JEC21 cell wall organization and biogenesis-related protein, partial mRNA	3290	86.57	88.97	97.3	112.4	2.01	1e-26	Fungi	Basidiomycota	Tremellomycetes	Tremellales	Cryptococcaceae	Cryptococcus	Cryptococcus neoformans
214684|XM_568080.1 Cryptococcus neoformans var. neoformans JEC21 hypothetical protein (CNL05410), partial mRNA	1821	74.9	76.22	98.27	131.2	1.04	1e-26	Fungi	Basidiomycota	Tremellomycetes	Tremellales	Cryptococcaceae	Cryptococcus	Cryptococcus neoformans
214684|XM_568081.1 Cryptococcus neoformans var. neoformans JEC21 glycosyl hydrolase, partial mRNA	2215	93.86	102.89	91.22	97.19	1.43	1e-26	Fungi	Basidiomycota	Tremellomycetes	Tremellales	Cryptococcaceae	Cryptococcus	Cryptococcus neoformans
214684|XM_568083.1 Cryptococcus neoformans var. neoformans JEC21 hypothetical protein (CNL05460), partial mRNA	3449	99.45	100.78	98.68	99.22	2.39	1e-26	Fungi	Basidiomycota	Tremellomycetes	Tremellales	Cryptococcaceae	Cryptococcus	Cryptococcus neoformans
214684|XM_568084.1 Cryptococcus neoformans var. neoformans JEC21 alanine-glyoxylate transaminase, partial mRNA	1405	97.65	100.5	97.17	99.5	4.6	1e-26	Fungi	Basidiomycota	Tremellomycetes	Tremellales	Cryptococcaceae	Cryptococcus	Cryptococcus neoformans
214684|XM_568088.1 Cryptococcus neoformans var. neoformans JEC21 ras-related protein ypt1, partial mRNA	938	98.51	99.15	99.35	100.86	7.02	1e-26	Fungi	Basidiomycota	Tremellomycetes	Tremellales	Cryptococcaceae	Cryptococcus	Cryptococcus neoformans
214684|XM_568089.1 Cryptococcus neoformans var. neoformans JEC21 hypothetical protein (CNL05530), partial mRNA	1286	88.34	89.42	98.78	111.83	0.93	1e-26	Fungi	Basidiomycota	Tremellomycetes	Tremellales	Cryptococcaceae	Cryptococcus	Cryptococcus neoformans
214684|XM_568090.1 Cryptococcus neoformans var. neoformans JEC21 hypothetical protein (CNL05540), partial mRNA	1764	59.24	59.75	99.15	167.36	1.07	1e-26	Fungi	Basidiomycota	Tremellomycetes	Tremellales	Cryptococcaceae	Cryptococcus	Cryptococcus neoformans
214684|XM_568092.1 Cryptococcus neoformans var. neoformans JEC21 SSK22 like MAPKK kinase, partial mRNA	4461	67.97	69.2	98.22	144.51	0.73	1e-26	Fungi	Basidiomycota	Tremellomycetes	Tremellales	Cryptococcaceae	Cryptococcus	Cryptococcus neoformans
214684|XM_568093.1 Cryptococcus neoformans var. neoformans JEC21 hypothetical protein (CNL05570), partial mRNA	2250	75.82	80.8	93.84	123.76	1.13	1e-26	Fungi	Basidiomycota	Tremellomycetes	Tremellales	Cryptococcaceae	Cryptococcus	Cryptococcus neoformans
214684|XM_568095.1 Cryptococcus neoformans var. neoformans JEC21 hypothetical protein (CNL05590), partial mRNA	654	96.02	103.21	93.04	96.89	1.03	1e-26	Fungi	Basidiomycota	Tremellomycetes	Tremellales	Cryptococcaceae	Cryptococcus	Cryptococcus neoformans
214684|XM_568096.1 Cryptococcus neoformans var. neoformans JEC21 pyruvate dehydrogenase e1 component beta subunit, mitochondrial precursor, partial mRNA	1348	99.26	99.93	99.33	100.07	6.24	1e-26	Fungi	Basidiomycota	Tremellomycetes	Tremellales	Cryptococcaceae	Cryptococcus	Cryptococcus neoformans
214684|XM_568098.1 Cryptococcus neoformans var. neoformans JEC21 essential GTPase, partial mRNA	1844	91.54	93.44	97.97	107.02	1.09	1e-26	Fungi	Basidiomycota	Tremellomycetes	Tremellales	Cryptococcaceae	Cryptococcus	Cryptococcus neoformans
214684|XM_568101.1 Cryptococcus neoformans var. neoformans JEC21 hypothetical protein (CNL05670), partial mRNA	516	74.42	76.74	96.97	130.3	0.77	1e-26	Fungi	Basidiomycota	Tremellomycetes	Tremellales	Cryptococcaceae	Cryptococcus	Cryptococcus neoformans
214684|XM_568104.1 Cryptococcus neoformans var. neoformans JEC21 hypothetical protein (CNL05700), partial mRNA	2800	48.82	50.04	97.57	199.86	0.55	1e-26	Fungi	Basidiomycota	Tremellomycetes	Tremellales	Cryptococcaceae	Cryptococcus	Cryptococcus neoformans
214684|XM_568105.1 Cryptococcus neoformans var. neoformans JEC21 insulin degrading enzyme, partial mRNA	3674	95.56	96.57	98.96	103.55	1.81	1e-26	Fungi	Basidiomycota	Tremellomycetes	Tremellales	Cryptococcaceae	Cryptococcus	Cryptococcus neoformans
214684|XM_568109.1 Cryptococcus neoformans var. neoformans JEC21 carnitine acetyltransferase, partial mRNA	2270	98.55	104.32	94.47	95.86	2.3	1e-26	Fungi	Basidiomycota	Tremellomycetes	Tremellales	Cryptococcaceae	Cryptococcus	Cryptococcus neoformans
214684|XM_568110.1 Cryptococcus neoformans var. neoformans JEC21 hypothetical protein (CNL05770), partial mRNA	822	75.79	81.87	92.57	122.14	1.94	1e-26	Fungi	Basidiomycota	Tremellomycetes	Tremellales	Cryptococcaceae	Cryptococcus	Cryptococcus neoformans
214684|XM_568116.1 Cryptococcus neoformans var. neoformans JEC21 hypothetical protein (CNL05830), partial mRNA	2918	82.63	84.44	97.85	118.43	0.97	1e-26	Fungi	Basidiomycota	Tremellomycetes	Tremellales	Cryptococcaceae	Cryptococcus	Cryptococcus neoformans
214684|XM_568117.1 Cryptococcus neoformans var. neoformans JEC21 hypothetical protein (CNL05840), partial mRNA	1698	99.76	100.53	99.24	99.47	3.22	1e-26	Fungi	Basidiomycota	Tremellomycetes	Tremellales	Cryptococcaceae	Cryptococcus	Cryptococcus neoformans
214684|XM_568118.1 Cryptococcus neoformans var. neoformans JEC21 hypothetical protein (CNL05850), partial mRNA	2111	96.54	101.56	95.06	98.46	3.15	1e-26	Fungi	Basidiomycota	Tremellomycetes	Tremellales	Cryptococcaceae	Cryptococcus	Cryptococcus neoformans
214684|XM_568119.1 Cryptococcus neoformans var. neoformans JEC21 Succinyl-CoA:3-ketoacid-coenzyme A transferase, partial mRNA	1934	80.25	84.54	94.92	118.29	1.08	1e-26	Fungi	Basidiomycota	Tremellomycetes	Tremellales	Cryptococcaceae	Cryptococcus	Cryptococcus neoformans
214684|XM_568121.1 Cryptococcus neoformans var. neoformans JEC21 cysteine synthase, partial mRNA	1404	90.03	91.52	98.37	109.26	2.15	1e-26	Fungi	Basidiomycota	Tremellomycetes	Tremellales	Cryptococcaceae	Cryptococcus	Cryptococcus neoformans
214684|XM_568123.1 Cryptococcus neoformans var. neoformans JEC21 Mango esterase, partial mRNA	720	40.42	42.36	95.41	236.07	0.42	1e-26	Fungi	Basidiomycota	Tremellomycetes	Tremellales	Cryptococcaceae	Cryptococcus	Cryptococcus neoformans
214684|XM_568125.1 Cryptococcus neoformans var. neoformans JEC21 L-xylulose reductase, partial mRNA	780	50.51	50.64	99.75	197.47	0.51	1e-26	Fungi	Basidiomycota	Tremellomycetes	Tremellales	Cryptococcaceae	Cryptococcus	Cryptococcus neoformans
214684|XM_568126.1 Cryptococcus neoformans var. neoformans JEC21 Maltose O-acetyltransferase, partial mRNA	642	64.49	67.13	96.06	148.96	0.67	1e-26	Fungi	Basidiomycota	Tremellomycetes	Tremellales	Cryptococcaceae	Cryptococcus	Cryptococcus neoformans
214684|XM_568129.1 Cryptococcus neoformans var. neoformans JEC21 hypothetical protein (CNL05970), partial mRNA	1500	53.73	56.07	95.84	178.36	0.56	1e-26	Fungi	Basidiomycota	Tremellomycetes	Tremellales	Cryptococcaceae	Cryptococcus	Cryptococcus neoformans
214684|XM_568131.1 Cryptococcus neoformans var. neoformans JEC21 GabA permease, partial mRNA	1825	48.93	49.42	99	202.33	0.49	1e-26	Fungi	Basidiomycota	Tremellomycetes	Tremellales	Cryptococcaceae	Cryptococcus	Cryptococcus neoformans
214684|XM_568133.1 Cryptococcus neoformans var. neoformans JEC21 CAT1 catalase, partial mRNA	2509	50.74	52.33	96.95	191.09	0.62	1e-26	Fungi	Basidiomycota	Tremellomycetes	Tremellales	Cryptococcaceae	Cryptococcus	Cryptococcus neoformans
214684|XM_568134.1 Cryptococcus neoformans var. neoformans JEC21 hypothetical protein (CNL06050), partial mRNA	564	58.33	58.33	100	171.43	0.58	1e-26	Fungi	Basidiomycota	Tremellomycetes	Tremellales	Cryptococcaceae	Cryptococcus	Cryptococcus neoformans
214684|XM_568135.1 Cryptococcus neoformans var. neoformans JEC21 hypothetical protein (CNL06070), partial mRNA	1787	96.53	102.69	94.01	97.38	1.48	1e-26	Fungi	Basidiomycota	Tremellomycetes	Tremellales	Cryptococcaceae	Cryptococcus	Cryptococcus neoformans
214684|XM_568139.1 Cryptococcus neoformans var. neoformans JEC21 serine/threonine kinase, partial mRNA	4134	90.11	94.12	95.73	106.25	1.69	1e-26	Fungi	Basidiomycota	Tremellomycetes	Tremellales	Cryptococcaceae	Cryptococcus	Cryptococcus neoformans
214684|XM_568140.1 Cryptococcus neoformans var. neoformans JEC21 GTP-Binding protein lepA, partial mRNA	2205	36.6	37.6	97.35	265.98	0.38	1e-26	Fungi	Basidiomycota	Tremellomycetes	Tremellales	Cryptococcaceae	Cryptococcus	Cryptococcus neoformans
214684|XM_568144.1 Cryptococcus neoformans var. neoformans JEC21 cytoplasm protein, partial mRNA	1699	63.86	63.98	99.82	156.3	0.64	1e-26	Fungi	Basidiomycota	Tremellomycetes	Tremellales	Cryptococcaceae	Cryptococcus	Cryptococcus neoformans
214684|XM_568146.1 Cryptococcus neoformans var. neoformans JEC21 aldo-keto reductase, partial mRNA	998	97.29	100.3	97	99.7	2	1e-26	Fungi	Basidiomycota	Tremellomycetes	Tremellales	Cryptococcaceae	Cryptococcus	Cryptococcus neoformans
214684|XM_568153.1 Cryptococcus neoformans var. neoformans JEC21 riken protein, partial mRNA	2357	96.01	98.9	97.08	101.12	1.92	1e-26	Fungi	Basidiomycota	Tremellomycetes	Tremellales	Cryptococcaceae	Cryptococcus	Cryptococcus neoformans
214684|XM_568155.1 Cryptococcus neoformans var. neoformans JEC21 hypothetical protein (CNL06310), partial mRNA	1498	91.12	98.13	92.86	101.9	1.84	1e-26	Fungi	Basidiomycota	Tremellomycetes	Tremellales	Cryptococcaceae	Cryptococcus	Cryptococcus neoformans
214684|XM_568158.1 Cryptococcus neoformans var. neoformans JEC21 Catalase A, partial mRNA	2371	99.16	100.04	99.11	99.96	6.81	1e-26	Fungi	Basidiomycota	Tremellomycetes	Tremellales	Cryptococcaceae	Cryptococcus	Cryptococcus neoformans
214684|XM_568159.1 Cryptococcus neoformans var. neoformans JEC21 RNA cap binding protein, partial mRNA	916	98.47	106.44	92.51	93.95	2.6	1e-26	Fungi	Basidiomycota	Tremellomycetes	Tremellales	Cryptococcaceae	Cryptococcus	Cryptococcus neoformans
214684|XM_568161.1 Cryptococcus neoformans var. neoformans JEC21 zuotin, partial mRNA	1452	80.23	81.47	98.48	122.74	1.85	1e-26	Fungi	Basidiomycota	Tremellomycetes	Tremellales	Cryptococcaceae	Cryptococcus	Cryptococcus neoformans
214684|XM_568162.1 Cryptococcus neoformans var. neoformans JEC21 hypothetical protein (CNL06400), partial mRNA	1900	99.11	100.32	98.79	99.69	1.85	1e-26	Fungi	Basidiomycota	Tremellomycetes	Tremellales	Cryptococcaceae	Cryptococcus	Cryptococcus neoformans
214684|XM_568164.1 Cryptococcus neoformans var. neoformans JEC21 hypothetical protein (CNL06420), partial mRNA	3177	82.28	89.39	92.04	111.87	1.07	1e-26	Fungi	Basidiomycota	Tremellomycetes	Tremellales	Cryptococcaceae	Cryptococcus	Cryptococcus neoformans
214684|XM_568165.1 Cryptococcus neoformans var. neoformans JEC21 hypothetical protein (CNL06430), partial mRNA	2450	68.53	73.1	93.75	136.8	1.17	1e-26	Fungi	Basidiomycota	Tremellomycetes	Tremellales	Cryptococcaceae	Cryptococcus	Cryptococcus neoformans
214684|XM_568166.1 Cryptococcus neoformans var. neoformans JEC21 UDP-glucose 6-dehydrogenase, partial mRNA	1646	99.76	99.82	99.94	100.18	6.79	1e-26	Fungi	Basidiomycota	Tremellomycetes	Tremellales	Cryptococcaceae	Cryptococcus	Cryptococcus neoformans
214684|XM_568168.1 Cryptococcus neoformans var. neoformans JEC21 hypothetical protein (CNL06480), partial mRNA	2062	61.74	62.8	98.3	159.23	0.63	1e-26	Fungi	Basidiomycota	Tremellomycetes	Tremellales	Cryptococcaceae	Cryptococcus	Cryptococcus neoformans
214684|XM_568169.1 Cryptococcus neoformans var. neoformans JEC21 ABC transporter, partial mRNA	4631	99.72	100.93	98.8	99.08	10.25	1e-26	Fungi	Basidiomycota	Tremellomycetes	Tremellales	Cryptococcaceae	Cryptococcus	Cryptococcus neoformans
214684|XM_568172.1 Cryptococcus neoformans var. neoformans JEC21 hypothetical protein (CNL06520), partial mRNA	2167	84.17	86.16	97.7	116.07	5.98	1e-26	Fungi	Basidiomycota	Tremellomycetes	Tremellales	Cryptococcaceae	Cryptococcus	Cryptococcus neoformans
214684|XM_568173.1 Cryptococcus neoformans var. neoformans JEC21 hypothetical protein (CNL06520), partial mRNA	1731	72.56	75.56	96.02	132.34	2.39	1e-26	Fungi	Basidiomycota	Tremellomycetes	Tremellales	Cryptococcaceae	Cryptococcus	Cryptococcus neoformans
214684|XM_568178.1 Cryptococcus neoformans var. neoformans JEC21 ubiquitin fusion-degradation 1-like protein, partial mRNA	1573	95.55	97.2	98.3	102.88	1.46	1e-26	Fungi	Basidiomycota	Tremellomycetes	Tremellales	Cryptococcaceae	Cryptococcus	Cryptococcus neoformans
214684|XM_568179.1 Cryptococcus neoformans var. neoformans JEC21 hypothetical protein (CNL06580), partial mRNA	975	39.18	40.31	97.2	248.09	0.4	1e-26	Fungi	Basidiomycota	Tremellomycetes	Tremellales	Cryptococcaceae	Cryptococcus	Cryptococcus neoformans
214684|XM_568183.1 Cryptococcus neoformans var. neoformans JEC21 hypothetical protein (CNL06600), partial mRNA	1141	68.89	76.86	89.62	130.1	1.26	1e-26	Fungi	Basidiomycota	Tremellomycetes	Tremellales	Cryptococcaceae	Cryptococcus	Cryptococcus neoformans
214684|XM_568184.1 Cryptococcus neoformans var. neoformans JEC21 hypothetical protein (CNL06610), partial mRNA	3711	92.1	96.63	95.32	103.49	2.89	1e-26	Fungi	Basidiomycota	Tremellomycetes	Tremellales	Cryptococcaceae	Cryptococcus	Cryptococcus neoformans
214684|XM_568187.1 Cryptococcus neoformans var. neoformans JEC21 phospho-2-dehydro-3-deoxyheptonate aldolase, partial mRNA	1179	79.05	80.83	97.8	123.71	3.17	1e-26	Fungi	Basidiomycota	Tremellomycetes	Tremellales	Cryptococcaceae	Cryptococcus	Cryptococcus neoformans
214684|XM_568192.1 Cryptococcus neoformans var. neoformans JEC21 hypothetical protein (CNL06730), partial mRNA	3128	99.39	100.48	98.92	99.52	3.65	1e-26	Fungi	Basidiomycota	Tremellomycetes	Tremellales	Cryptococcaceae	Cryptococcus	Cryptococcus neoformans
214684|XM_568195.1 Cryptococcus neoformans var. neoformans JEC21 hypothetical protein (CNL06760), partial mRNA	4424	96.38	100.66	95.76	99.35	1.84	1e-26	Fungi	Basidiomycota	Tremellomycetes	Tremellales	Cryptococcaceae	Cryptococcus	Cryptococcus neoformans
214684|XM_568197.1 Cryptococcus neoformans var. neoformans JEC21 mitotic chromosome condensation-related protein, partial mRNA	2689	56.9	60.58	93.92	165.07	0.61	1e-26	Fungi	Basidiomycota	Tremellomycetes	Tremellales	Cryptococcaceae	Cryptococcus	Cryptococcus neoformans
214684|XM_568198.1 Cryptococcus neoformans var. neoformans JEC21 hypothetical protein (CNL06810), partial mRNA	1380	78.12	84.64	92.29	118.15	0.86	1e-26	Fungi	Basidiomycota	Tremellomycetes	Tremellales	Cryptococcaceae	Cryptococcus	Cryptococcus neoformans
214684|XM_568209.1 Cryptococcus neoformans var. neoformans JEC21 hypothetical protein (CNL03960), partial mRNA	889	98.88	101.46	97.45	98.56	1.58	1e-26	Fungi	Basidiomycota	Tremellomycetes	Tremellales	Cryptococcaceae	Cryptococcus	Cryptococcus neoformans
214684|XM_568215.1 Cryptococcus neoformans var. neoformans JEC21 hypothetical protein (CNL04610), partial mRNA	1036	97.68	102.61	95.2	97.46	3.48	1e-26	Fungi	Basidiomycota	Tremellomycetes	Tremellales	Cryptococcaceae	Cryptococcus	Cryptococcus neoformans
214684|XM_568220.1 Cryptococcus neoformans var. neoformans JEC21 hypothetical protein (CNL04570), partial mRNA	1708	66.04	68.33	96.66	146.36	0.7	1e-26	Fungi	Basidiomycota	Tremellomycetes	Tremellales	Cryptococcaceae	Cryptococcus	Cryptococcus neoformans
214684|XM_568227.1 Cryptococcus neoformans var. neoformans JEC21 hypothetical protein (CNL05100), partial mRNA	946	63.95	69.98	91.39	142.9	0.7	1e-26	Fungi	Basidiomycota	Tremellomycetes	Tremellales	Cryptococcaceae	Cryptococcus	Cryptococcus neoformans
214684|XM_568229.1 Cryptococcus neoformans var. neoformans JEC21 hypothetical protein (CNL05630), partial mRNA	2210	61.86	67.69	91.38	147.73	0.68	1e-26	Fungi	Basidiomycota	Tremellomycetes	Tremellales	Cryptococcaceae	Cryptococcus	Cryptococcus neoformans
214684|XM_568243.1 Cryptococcus neoformans var. neoformans JEC21 hypothetical protein (CNL06680), partial mRNA	2240	65.04	66.7	97.52	149.93	0.79	1e-26	Fungi	Basidiomycota	Tremellomycetes	Tremellales	Cryptococcaceae	Cryptococcus	Cryptococcus neoformans
214684|XM_568244.1 Cryptococcus neoformans var. neoformans JEC21 Tubulin beta chain, partial mRNA	1455	98.83	101.37	97.49	98.64	2.39	1e-26	Fungi	Basidiomycota	Tremellomycetes	Tremellales	Cryptococcaceae	Cryptococcus	Cryptococcus neoformans
214684|XM_568245.1 Cryptococcus neoformans var. neoformans JEC21 hypothetical protein (CNL06440), partial mRNA	1188	99.41	99.92	99.49	100.08	7.2	1e-26	Fungi	Basidiomycota	Tremellomycetes	Tremellales	Cryptococcaceae	Cryptococcus	Cryptococcus neoformans
214684|XM_568251.1 Cryptococcus neoformans var. neoformans JEC21 hypothetical protein (CNM02520), partial mRNA	2583	25.78	26.71	96.52	374.35	0.27	1e-26	Fungi	Basidiomycota	Tremellomycetes	Tremellales	Cryptococcaceae	Cryptococcus	Cryptococcus neoformans
214684|XM_568258.1 Cryptococcus neoformans var. neoformans JEC21 hypothetical protein (CNM02430), partial mRNA	1759	97.38	100.28	97.11	99.72	1.42	1e-26	Fungi	Basidiomycota	Tremellomycetes	Tremellales	Cryptococcaceae	Cryptococcus	Cryptococcus neoformans
214684|XM_568259.1 Cryptococcus neoformans var. neoformans JEC21 acidic laccase, partial mRNA	2050	100	100.05	99.95	99.95	11.11	1e-26	Fungi	Basidiomycota	Tremellomycetes	Tremellales	Cryptococcaceae	Cryptococcus	Cryptococcus neoformans
214684|XM_568261.1 Cryptococcus neoformans var. neoformans JEC21 hypothetical protein (CNM02310), partial mRNA	2051	40.76	43.78	93.1	228.4	0.44	1e-26	Fungi	Basidiomycota	Tremellomycetes	Tremellales	Cryptococcaceae	Cryptococcus	Cryptococcus neoformans
214684|XM_568262.1 Cryptococcus neoformans var. neoformans JEC21 osmoregulation-related protein, partial mRNA	2716	91.49	93.52	97.83	106.93	1.21	1e-26	Fungi	Basidiomycota	Tremellomycetes	Tremellales	Cryptococcaceae	Cryptococcus	Cryptococcus neoformans
214684|XM_568265.1 Cryptococcus neoformans var. neoformans JEC21 hypothetical protein (CNM02260), partial mRNA	651	69.74	75.12	92.84	133.13	0.75	1e-26	Fungi	Basidiomycota	Tremellomycetes	Tremellales	Cryptococcaceae	Cryptococcus	Cryptococcus neoformans
214684|XM_568271.1 Cryptococcus neoformans var. neoformans JEC21 hypothetical protein (CNM02200), partial mRNA	1549	63.14	68.62	92	145.72	1.62	1e-26	Fungi	Basidiomycota	Tremellomycetes	Tremellales	Cryptococcaceae	Cryptococcus	Cryptococcus neoformans
214684|XM_568274.1 Cryptococcus neoformans var. neoformans JEC21 neddylation-related protein, partial mRNA	1898	79.35	81.14	97.79	123.25	1.02	1e-26	Fungi	Basidiomycota	Tremellomycetes	Tremellales	Cryptococcaceae	Cryptococcus	Cryptococcus neoformans
214684|XM_568275.1 Cryptococcus neoformans var. neoformans JEC21 hypothetical protein (CNM01330), partial mRNA	846	58.51	60.17	97.25	166.21	0.6	1e-26	Fungi	Basidiomycota	Tremellomycetes	Tremellales	Cryptococcaceae	Cryptococcus	Cryptococcus neoformans
214684|XM_568277.1 Cryptococcus neoformans var. neoformans JEC21 leucine-tRNA ligase, partial mRNA	3563	98.48	100.65	97.85	99.36	2.62	1e-26	Fungi	Basidiomycota	Tremellomycetes	Tremellales	Cryptococcaceae	Cryptococcus	Cryptococcus neoformans
214684|XM_568282.1 Cryptococcus neoformans var. neoformans JEC21 hypothetical protein (CNM02110), partial mRNA	2157	99.91	100.14	99.77	99.86	4.9	1e-26	Fungi	Basidiomycota	Tremellomycetes	Tremellales	Cryptococcaceae	Cryptococcus	Cryptococcus neoformans
214684|XM_568283.1 Cryptococcus neoformans var. neoformans JEC21 heat shock protein, partial mRNA	2531	98.62	100.59	98.04	99.41	3.91	1e-26	Fungi	Basidiomycota	Tremellomycetes	Tremellales	Cryptococcaceae	Cryptococcus	Cryptococcus neoformans
214684|XM_568285.1 Cryptococcus neoformans var. neoformans JEC21 hypothetical protein (CNM02030), partial mRNA	1908	87.26	91.61	95.25	109.15	2.4	1e-26	Fungi	Basidiomycota	Tremellomycetes	Tremellales	Cryptococcaceae	Cryptococcus	Cryptococcus neoformans
214684|XM_568288.1 Cryptococcus neoformans var. neoformans JEC21 hypothetical protein (CNM01990), partial mRNA	1672	94.26	99.76	94.48	100.24	1.92	1e-26	Fungi	Basidiomycota	Tremellomycetes	Tremellales	Cryptococcaceae	Cryptococcus	Cryptococcus neoformans
214684|XM_568291.1 Cryptococcus neoformans var. neoformans JEC21 hypothetical protein (CNM01910), partial mRNA	5268	55.54	57.97	95.81	172.5	0.99	1e-26	Fungi	Basidiomycota	Tremellomycetes	Tremellales	Cryptococcaceae	Cryptococcus	Cryptococcus neoformans
214684|XM_568292.1 Cryptococcus neoformans var. neoformans JEC21 hypothetical protein (CNM01890), partial mRNA	1444	98.89	98.89	100	101.12	4.07	1e-26	Fungi	Basidiomycota	Tremellomycetes	Tremellales	Cryptococcaceae	Cryptococcus	Cryptococcus neoformans
214684|XM_568293.1 Cryptococcus neoformans var. neoformans JEC21 hypothetical protein (CNM01890), partial mRNA	1500	96.93	97.53	99.38	102.53	3.45	1e-26	Fungi	Basidiomycota	Tremellomycetes	Tremellales	Cryptococcaceae	Cryptococcus	Cryptococcus neoformans
214684|XM_568294.1 Cryptococcus neoformans var. neoformans JEC21 hypothetical protein (CNM01860), partial mRNA	1787	99.94	100	99.94	100	6.04	1e-26	Fungi	Basidiomycota	Tremellomycetes	Tremellales	Cryptococcaceae	Cryptococcus	Cryptococcus neoformans
214684|XM_568296.1 Cryptococcus neoformans var. neoformans JEC21 GTPase, partial mRNA	1167	92.97	100.69	92.34	99.32	2.26	1e-26	Fungi	Basidiomycota	Tremellomycetes	Tremellales	Cryptococcaceae	Cryptococcus	Cryptococcus neoformans
214684|XM_568297.1 Cryptococcus neoformans var. neoformans JEC21 GTPase, partial mRNA	1441	69.19	76.34	90.64	131	0.93	1e-26	Fungi	Basidiomycota	Tremellomycetes	Tremellales	Cryptococcaceae	Cryptococcus	Cryptococcus neoformans
214684|XM_568298.1 Cryptococcus neoformans var. neoformans JEC21 chaperone regulator, partial mRNA	1310	95.8	99.85	95.95	100.15	6.61	1e-26	Fungi	Basidiomycota	Tremellomycetes	Tremellales	Cryptococcaceae	Cryptococcus	Cryptococcus neoformans
214684|XM_568300.1 Cryptococcus neoformans var. neoformans JEC21 RNA binding protein, partial mRNA	2611	99.16	100.31	98.85	99.69	2.86	1e-26	Fungi	Basidiomycota	Tremellomycetes	Tremellales	Cryptococcaceae	Cryptococcus	Cryptococcus neoformans
214684|XM_568302.1 Cryptococcus neoformans var. neoformans JEC21 ATP:ADP antiporter, partial mRNA	1222	95.34	101.06	94.33	98.95	8.39	1e-26	Fungi	Basidiomycota	Tremellomycetes	Tremellales	Cryptococcaceae	Cryptococcus	Cryptococcus neoformans
214684|XM_568304.1 Cryptococcus neoformans var. neoformans JEC21 DNA unwinding-related protein, partial mRNA	3086	80.3	82.08	97.83	121.83	0.94	1e-26	Fungi	Basidiomycota	Tremellomycetes	Tremellales	Cryptococcaceae	Cryptococcus	Cryptococcus neoformans
214684|XM_568307.1 Cryptococcus neoformans var. neoformans JEC21 tricarboxylate carrier, partial mRNA	1255	99.2	99.6	99.6	100.4	4.19	1e-26	Fungi	Basidiomycota	Tremellomycetes	Tremellales	Cryptococcaceae	Cryptococcus	Cryptococcus neoformans
214684|XM_568309.1 Cryptococcus neoformans var. neoformans JEC21 ribosomal protein L13, partial mRNA	743	100	100	100	100	5.57	1e-26	Fungi	Basidiomycota	Tremellomycetes	Tremellales	Cryptococcaceae	Cryptococcus	Cryptococcus neoformans
214684|XM_568310.1 Cryptococcus neoformans var. neoformans JEC21 hypothetical protein (CNM01790), partial mRNA	4284	83.24	85.55	97.3	116.89	1.03	1e-26	Fungi	Basidiomycota	Tremellomycetes	Tremellales	Cryptococcaceae	Cryptococcus	Cryptococcus neoformans
214684|XM_568312.1 Cryptococcus neoformans var. neoformans JEC21 hypothetical protein (CNM01740), partial mRNA	768	62.89	63.93	98.37	156.42	0.64	1e-26	Fungi	Basidiomycota	Tremellomycetes	Tremellales	Cryptococcaceae	Cryptococcus	Cryptococcus neoformans
214684|XM_568317.1 Cryptococcus neoformans var. neoformans JEC21 hypothetical protein (CNM00900), partial mRNA	3300	73.24	73.33	99.88	136.36	3.37	1e-26	Fungi	Basidiomycota	Tremellomycetes	Tremellales	Cryptococcaceae	Cryptococcus	Cryptococcus neoformans
214684|XM_568319.1 Cryptococcus neoformans var. neoformans JEC21 inositol/phosphatidylinositol phosphatase, partial mRNA	2345	99.1	100.72	98.39	99.28	2.81	1e-26	Fungi	Basidiomycota	Tremellomycetes	Tremellales	Cryptococcaceae	Cryptococcus	Cryptococcus neoformans
214684|XM_568324.1 Cryptococcus neoformans var. neoformans JEC21 protein ste16, partial mRNA	4592	86.61	90.22	95.99	110.84	1.25	1e-26	Fungi	Basidiomycota	Tremellomycetes	Tremellales	Cryptococcaceae	Cryptococcus	Cryptococcus neoformans
214684|XM_568327.1 Cryptococcus neoformans var. neoformans JEC21 hypothetical protein (CNM00740), partial mRNA	2991	62.96	65.63	95.92	152.37	1.25	1e-26	Fungi	Basidiomycota	Tremellomycetes	Tremellales	Cryptococcaceae	Cryptococcus	Cryptococcus neoformans
214684|XM_568336.1 Cryptococcus neoformans var. neoformans JEC21 endopeptidase, partial mRNA	1487	98.86	100.27	98.59	99.73	4.7	1e-26	Fungi	Basidiomycota	Tremellomycetes	Tremellales	Cryptococcaceae	Cryptococcus	Cryptococcus neoformans
214684|XM_568337.1 Cryptococcus neoformans var. neoformans JEC21 hypothetical protein (CNM00690), partial mRNA	3231	27.48	28.16	97.58	355.05	0.35	1e-26	Fungi	Basidiomycota	Tremellomycetes	Tremellales	Cryptococcaceae	Cryptococcus	Cryptococcus neoformans
214684|XM_568343.1 Cryptococcus neoformans var. neoformans JEC21 hypothetical protein (CNM00650), partial mRNA	879	63.37	68.83	92.07	145.29	1.1	1e-26	Fungi	Basidiomycota	Tremellomycetes	Tremellales	Cryptococcaceae	Cryptococcus	Cryptococcus neoformans
214684|XM_568350.1 Cryptococcus neoformans var. neoformans JEC21 hypothetical protein (CNM01410), partial mRNA	1395	53.55	54.19	98.81	184.52	0.87	1e-26	Fungi	Basidiomycota	Tremellomycetes	Tremellales	Cryptococcaceae	Cryptococcus	Cryptococcus neoformans
214684|XM_568351.1 Cryptococcus neoformans var. neoformans JEC21 galactokinase, partial mRNA	1801	87.73	91.67	95.7	109.09	2.18	1e-26	Fungi	Basidiomycota	Tremellomycetes	Tremellales	Cryptococcaceae	Cryptococcus	Cryptococcus neoformans
214684|XM_568353.1 Cryptococcus neoformans var. neoformans JEC21 hypothetical protein (CNM00590), partial mRNA	901	95.34	102.55	92.97	97.51	1.99	1e-26	Fungi	Basidiomycota	Tremellomycetes	Tremellales	Cryptococcaceae	Cryptococcus	Cryptococcus neoformans
214684|XM_568356.1 Cryptococcus neoformans var. neoformans JEC21 hypothetical protein (CNM00480), partial mRNA	2268	97.05	100.04	97	99.96	2.01	1e-26	Fungi	Basidiomycota	Tremellomycetes	Tremellales	Cryptococcaceae	Cryptococcus	Cryptococcus neoformans
214684|XM_568357.1 Cryptococcus neoformans var. neoformans JEC21 hypothetical protein (CNM00470), partial mRNA	1403	95.79	97.22	98.53	102.86	4.3	1e-26	Fungi	Basidiomycota	Tremellomycetes	Tremellales	Cryptococcaceae	Cryptococcus	Cryptococcus neoformans
214684|XM_568359.1 Cryptococcus neoformans var. neoformans JEC21 allantoin permease, partial mRNA	2358	99.49	100.08	99.41	99.92	12.26	1e-26	Fungi	Basidiomycota	Tremellomycetes	Tremellales	Cryptococcaceae	Cryptococcus	Cryptococcus neoformans
214684|XM_568365.1 Cryptococcus neoformans var. neoformans JEC21 Aryl-alcohol dehydrogenase, partial mRNA	1568	84.89	86.99	97.58	114.96	1.73	1e-26	Fungi	Basidiomycota	Tremellomycetes	Tremellales	Cryptococcaceae	Cryptococcus	Cryptococcus neoformans
214684|XM_568366.1 Cryptococcus neoformans var. neoformans JEC21 aspartate transaminase, partial mRNA	1390	98.13	99.71	98.41	100.29	3.68	1e-26	Fungi	Basidiomycota	Tremellomycetes	Tremellales	Cryptococcaceae	Cryptococcus	Cryptococcus neoformans
214684|XM_568367.1 Cryptococcus neoformans var. neoformans JEC21 Rab GTPase activator, partial mRNA	2736	93.06	97.73	95.21	102.32	4.34	1e-26	Fungi	Basidiomycota	Tremellomycetes	Tremellales	Cryptococcaceae	Cryptococcus	Cryptococcus neoformans
214684|XM_568368.1 Cryptococcus neoformans var. neoformans JEC21 hypothetical protein (CNM00300), partial mRNA	5220	61.51	62.91	97.78	158.95	0.63	1e-26	Fungi	Basidiomycota	Tremellomycetes	Tremellales	Cryptococcaceae	Cryptococcus	Cryptococcus neoformans
214684|XM_568369.1 Cryptococcus neoformans var. neoformans JEC21 NADH-cytochrome b5 reductase, partial mRNA	1074	99.81	101.86	97.99	98.17	2.52	1e-26	Fungi	Basidiomycota	Tremellomycetes	Tremellales	Cryptococcaceae	Cryptococcus	Cryptococcus neoformans
214684|XM_568373.1 Cryptococcus neoformans var. neoformans JEC21 cyclohydrolase, partial mRNA	1901	98.21	101.21	97.04	98.8	5.15	1e-26	Fungi	Basidiomycota	Tremellomycetes	Tremellales	Cryptococcaceae	Cryptococcus	Cryptococcus neoformans
214684|XM_568374.1 Cryptococcus neoformans var. neoformans JEC21 hypothetical protein (CNM00350), partial mRNA	1174	43.1	47.44	90.84	210.77	0.49	1e-26	Fungi	Basidiomycota	Tremellomycetes	Tremellales	Cryptococcaceae	Cryptococcus	Cryptococcus neoformans
214684|XM_568381.1 Cryptococcus neoformans var. neoformans JEC21 hypothetical protein (CNM00130), partial mRNA	1222	27.17	28.15	96.51	355.23	0.28	1e-26	Fungi	Basidiomycota	Tremellomycetes	Tremellales	Cryptococcaceae	Cryptococcus	Cryptococcus neoformans
214684|XM_568384.1 Cryptococcus neoformans var. neoformans JEC21 hypothetical protein (CNM00260), partial mRNA	2088	87.45	90.37	96.77	110.65	1.57	1e-26	Fungi	Basidiomycota	Tremellomycetes	Tremellales	Cryptococcaceae	Cryptococcus	Cryptococcus neoformans
214684|XM_568387.1 Cryptococcus neoformans var. neoformans JEC21 glycoprotein, partial mRNA	1589	84.14	86.28	97.52	115.9	3.64	1e-26	Fungi	Basidiomycota	Tremellomycetes	Tremellales	Cryptococcaceae	Cryptococcus	Cryptococcus neoformans
214684|XM_568391.1 Cryptococcus neoformans var. neoformans JEC21 Rho GTPase, partial mRNA	942	88.43	95.12	92.97	105.13	1.34	1e-26	Fungi	Basidiomycota	Tremellomycetes	Tremellales	Cryptococcaceae	Cryptococcus	Cryptococcus neoformans
214684|XM_568393.1 Cryptococcus neoformans var. neoformans JEC21 multidrug transporter, partial mRNA	1444	62.4	65.65	95.04	152.32	1.15	1e-26	Fungi	Basidiomycota	Tremellomycetes	Tremellales	Cryptococcaceae	Cryptococcus	Cryptococcus neoformans
214684|XM_568394.1 Cryptococcus neoformans var. neoformans JEC21 amino acid transporter, partial mRNA	2071	99.57	100.77	98.8	99.23	7.62	1e-26	Fungi	Basidiomycota	Tremellomycetes	Tremellales	Cryptococcaceae	Cryptococcus	Cryptococcus neoformans
214684|XM_568397.1 Cryptococcus neoformans var. neoformans JEC21 hypothetical protein (CNM00860), partial mRNA	1521	89.28	92.57	96.45	108.03	2.13	1e-26	Fungi	Basidiomycota	Tremellomycetes	Tremellales	Cryptococcaceae	Cryptococcus	Cryptococcus neoformans
214684|XM_568399.1 Cryptococcus neoformans var. neoformans JEC21 lysophospholipase, partial mRNA	2308	73.83	74.65	98.9	133.95	3.53	1e-26	Fungi	Basidiomycota	Tremellomycetes	Tremellales	Cryptococcaceae	Cryptococcus	Cryptococcus neoformans
214684|XM_568400.1 Cryptococcus neoformans var. neoformans JEC21 hypothetical protein (CNM02040), partial mRNA	1946	95.02	96.3	98.67	103.84	2.18	1e-26	Fungi	Basidiomycota	Tremellomycetes	Tremellales	Cryptococcaceae	Cryptococcus	Cryptococcus neoformans
214684|XM_568402.1 Cryptococcus neoformans var. neoformans JEC21 hypothetical protein (CNM00990), partial mRNA	2294	88.75	91.94	96.54	108.77	1.74	1e-26	Fungi	Basidiomycota	Tremellomycetes	Tremellales	Cryptococcaceae	Cryptococcus	Cryptococcus neoformans
214684|XM_568403.1 Cryptococcus neoformans var. neoformans JEC21 hypothetical protein (CNM00990), partial mRNA	2511	85.38	86.66	98.53	115.4	7.24	1e-26	Fungi	Basidiomycota	Tremellomycetes	Tremellales	Cryptococcaceae	Cryptococcus	Cryptococcus neoformans
214684|XM_568404.1 Cryptococcus neoformans var. neoformans JEC21 hypothetical protein (CNM01150), partial mRNA	1503	99.2	100.13	99.07	99.87	5.61	1e-26	Fungi	Basidiomycota	Tremellomycetes	Tremellales	Cryptococcaceae	Cryptococcus	Cryptococcus neoformans
214684|XM_568405.1 Cryptococcus neoformans var. neoformans JEC21 hypothetical protein (CNM01150), partial mRNA	1435	99.37	100.14	99.23	99.86	1	1e-26	Fungi	Basidiomycota	Tremellomycetes	Tremellales	Cryptococcaceae	Cryptococcus	Cryptococcus neoformans
214684|XM_568406.1 Cryptococcus neoformans var. neoformans JEC21 hypothetical protein (CNM01130), partial mRNA	1262	93.66	95.25	98.34	104.99	1.31	1e-26	Fungi	Basidiomycota	Tremellomycetes	Tremellales	Cryptococcaceae	Cryptococcus	Cryptococcus neoformans
214684|XM_568408.1 Cryptococcus neoformans var. neoformans JEC21 hypothetical protein (CNM01090), partial mRNA	1420	99.65	100.56	99.09	99.44	3.86	1e-26	Fungi	Basidiomycota	Tremellomycetes	Tremellales	Cryptococcaceae	Cryptococcus	Cryptococcus neoformans
214684|XM_568417.1 Cryptococcus neoformans var. neoformans JEC21 hypothetical protein (CNM02410), partial mRNA	1533	94.98	99.67	95.29	100.33	3.74	1e-26	Fungi	Basidiomycota	Tremellomycetes	Tremellales	Cryptococcaceae	Cryptococcus	Cryptococcus neoformans
214684|XM_568418.1 Cryptococcus neoformans var. neoformans JEC21 cytoplasm protein, partial mRNA	1597	96.74	104.01	93.02	96.15	3.24	1e-26	Fungi	Basidiomycota	Tremellomycetes	Tremellales	Cryptococcaceae	Cryptococcus	Cryptococcus neoformans
214684|XM_568422.1 Cryptococcus neoformans var. neoformans JEC21 cytoplasm protein, partial mRNA	923	96.53	100.65	95.91	99.35	3.02	1e-26	Fungi	Basidiomycota	Tremellomycetes	Tremellales	Cryptococcaceae	Cryptococcus	Cryptococcus neoformans
214684|XM_568425.1 Cryptococcus neoformans var. neoformans JEC21 receptor, partial mRNA	2446	74.53	77.92	95.65	128.33	0.78	1e-26	Fungi	Basidiomycota	Tremellomycetes	Tremellales	Cryptococcaceae	Cryptococcus	Cryptococcus neoformans
214684|XM_568427.1 Cryptococcus neoformans var. neoformans JEC21 hypothetical protein (CNM02550), partial mRNA	2029	99.95	103.84	96.25	96.3	4.97	1e-26	Fungi	Basidiomycota	Tremellomycetes	Tremellales	Cryptococcaceae	Cryptococcus	Cryptococcus neoformans
214684|XM_568428.1 Cryptococcus neoformans var. neoformans JEC21 hypothetical protein (CNM02470), partial mRNA	2050	98	100.68	97.34	99.32	6.49	1e-26	Fungi	Basidiomycota	Tremellomycetes	Tremellales	Cryptococcaceae	Cryptococcus	Cryptococcus neoformans
214684|XM_568429.1 Cryptococcus neoformans var. neoformans JEC21 hypothetical protein (CNM01170), partial mRNA	3601	93.47	98.89	94.52	101.12	1.67	1e-26	Fungi	Basidiomycota	Tremellomycetes	Tremellales	Cryptococcaceae	Cryptococcus	Cryptococcus neoformans
214684|XM_568431.1 Cryptococcus neoformans var. neoformans JEC21 hypothetical protein (CNM01180), partial mRNA	1425	99.93	100	99.93	100	5.22	1e-26	Fungi	Basidiomycota	Tremellomycetes	Tremellales	Cryptococcaceae	Cryptococcus	Cryptococcus neoformans
214684|XM_568448.1 Cryptococcus neoformans var. neoformans JEC21 hypothetical protein (CNM00670), partial mRNA	2049	35.82	37.63	95.2	265.76	0.38	1e-26	Fungi	Basidiomycota	Tremellomycetes	Tremellales	Cryptococcaceae	Cryptococcus	Cryptococcus neoformans
214684|XM_568451.1 Cryptococcus neoformans var. neoformans JEC21 chaperone, partial mRNA	2404	98.42	100.21	98.22	99.79	3.05	1e-26	Fungi	Basidiomycota	Tremellomycetes	Tremellales	Cryptococcaceae	Cryptococcus	Cryptococcus neoformans
214684|XM_568453.1 Cryptococcus neoformans var. neoformans JEC21 cytoplasm protein, partial mRNA	615	99.35	102.44	96.98	97.62	3.56	1e-26	Fungi	Basidiomycota	Tremellomycetes	Tremellales	Cryptococcaceae	Cryptococcus	Cryptococcus neoformans
214684|XM_568459.1 Cryptococcus neoformans var. neoformans JEC21 hypothetical protein (CNM01270), partial mRNA	979	65.27	72.52	90	137.89	1.27	1e-26	Fungi	Basidiomycota	Tremellomycetes	Tremellales	Cryptococcaceae	Cryptococcus	Cryptococcus neoformans
214684|XM_568463.1 Cryptococcus neoformans var. neoformans JEC21 signal transducer, partial mRNA	4739	61.74	65.2	94.69	153.37	1.48	1e-26	Fungi	Basidiomycota	Tremellomycetes	Tremellales	Cryptococcaceae	Cryptococcus	Cryptococcus neoformans
214684|XM_568470.1 Cryptococcus neoformans var. neoformans JEC21 hypothetical protein (CNM01880), partial mRNA	3423	31.78	32.84	96.8	304.54	0.33	1e-26	Fungi	Basidiomycota	Tremellomycetes	Tremellales	Cryptococcaceae	Cryptococcus	Cryptococcus neoformans
214684|XM_568471.1 Cryptococcus neoformans var. neoformans JEC21 hypothetical protein (CNM01390), partial mRNA	3725	64.35	66.07	97.4	151.36	0.66	1e-26	Fungi	Basidiomycota	Tremellomycetes	Tremellales	Cryptococcaceae	Cryptococcus	Cryptococcus neoformans
214684|XM_568472.1 Cryptococcus neoformans var. neoformans JEC21 hypothetical protein (CNM01920), partial mRNA	3999	59.81	61.97	96.53	161.38	0.77	1e-26	Fungi	Basidiomycota	Tremellomycetes	Tremellales	Cryptococcaceae	Cryptococcus	Cryptococcus neoformans
214684|XM_568473.1 Cryptococcus neoformans var. neoformans JEC21 hypothetical protein (CNM01750), partial mRNA	4344	76.15	82.14	92.71	121.75	0.88	1e-26	Fungi	Basidiomycota	Tremellomycetes	Tremellales	Cryptococcaceae	Cryptococcus	Cryptococcus neoformans
214684|XM_568478.1 Cryptococcus neoformans var. neoformans JEC21 endopeptidase, partial mRNA	3150	99.24	100.38	98.86	99.62	4.39	1e-26	Fungi	Basidiomycota	Tremellomycetes	Tremellales	Cryptococcaceae	Cryptococcus	Cryptococcus neoformans
214684|XM_568484.1 Cryptococcus neoformans var. neoformans JEC21 (R,R)-butanediol dehydrogenase, partial mRNA	2133	86.69	89.73	96.6	111.44	9.07	1e-26	Fungi	Basidiomycota	Tremellomycetes	Tremellales	Cryptococcaceae	Cryptococcus	Cryptococcus neoformans
214684|XM_568487.1 Cryptococcus neoformans var. neoformans JEC21 hypothetical protein (CNM01970), partial mRNA	1217	61.79	70.5	87.65	141.84	1.75	1e-26	Fungi	Basidiomycota	Tremellomycetes	Tremellales	Cryptococcaceae	Cryptococcus	Cryptococcus neoformans
214684|XM_568489.1 Cryptococcus neoformans var. neoformans JEC21 hypothetical protein (CNM00340), partial mRNA	627	43.7	44.66	97.86	223.93	0.83	1e-26	Fungi	Basidiomycota	Tremellomycetes	Tremellales	Cryptococcaceae	Cryptococcus	Cryptococcus neoformans
214684|XM_568492.1 Cryptococcus neoformans var. neoformans JEC21 hypothetical protein (CNM00940), partial mRNA	2898	68.5	71.81	95.39	139.26	1.02	1e-26	Fungi	Basidiomycota	Tremellomycetes	Tremellales	Cryptococcaceae	Cryptococcus	Cryptococcus neoformans
214684|XM_568500.1 Cryptococcus neoformans var. neoformans JEC21 hypothetical protein (CNM01980), partial mRNA	4980	73.49	75.38	97.5	132.66	0.93	1e-26	Fungi	Basidiomycota	Tremellomycetes	Tremellales	Cryptococcaceae	Cryptococcus	Cryptococcus neoformans
214684|XM_568507.1 Cryptococcus neoformans var. neoformans JEC21 hypothetical protein (CNM02240), partial mRNA	452	96.68	99.34	97.33	100.67	1.06	1e-26	Fungi	Basidiomycota	Tremellomycetes	Tremellales	Cryptococcaceae	Cryptococcus	Cryptococcus neoformans
214684|XM_568508.1 Cryptococcus neoformans var. neoformans JEC21 hypothetical protein (CNM02180), partial mRNA	1891	98.47	101.22	97.28	98.8	2.08	1e-26	Fungi	Basidiomycota	Tremellomycetes	Tremellales	Cryptococcaceae	Cryptococcus	Cryptococcus neoformans
214684|XM_568514.1 Cryptococcus neoformans var. neoformans JEC21 Rds1 protein, partial mRNA	1601	83.07	85.01	97.72	117.63	4.09	1e-26	Fungi	Basidiomycota	Tremellomycetes	Tremellales	Cryptococcaceae	Cryptococcus	Cryptococcus neoformans
214684|XM_568519.1 Cryptococcus neoformans var. neoformans JEC21 hypothetical protein (CNN00100), partial mRNA	2106	71.89	72.79	98.76	137.38	0.73	1e-26	Fungi	Basidiomycota	Tremellomycetes	Tremellales	Cryptococcaceae	Cryptococcus	Cryptococcus neoformans
214684|XM_568520.1 Cryptococcus neoformans var. neoformans JEC21 ribosomal protein, partial mRNA	3969	75.54	75.99	99.4	131.6	1.16	1e-26	Fungi	Basidiomycota	Tremellomycetes	Tremellales	Cryptococcaceae	Cryptococcus	Cryptococcus neoformans
214684|XM_568522.1 Cryptococcus neoformans var. neoformans JEC21 hydrolase, partial mRNA	1912	99.95	103.19	96.86	96.91	2.21	1e-26	Fungi	Basidiomycota	Tremellomycetes	Tremellales	Cryptococcaceae	Cryptococcus	Cryptococcus neoformans
214684|XM_568524.1 Cryptococcus neoformans var. neoformans JEC21 protein-histidine kinase, partial mRNA	4488	41.56	44.36	93.67	225.41	0.68	1e-26	Fungi	Basidiomycota	Tremellomycetes	Tremellales	Cryptococcaceae	Cryptococcus	Cryptococcus neoformans
214684|XM_568527.1 Cryptococcus neoformans var. neoformans JEC21 nucleus protein, partial mRNA	1715	87.99	89.39	98.43	111.87	2.73	1e-26	Fungi	Basidiomycota	Tremellomycetes	Tremellales	Cryptococcaceae	Cryptococcus	Cryptococcus neoformans
214684|XM_568528.1 Cryptococcus neoformans var. neoformans JEC21 nucleolus protein, partial mRNA	1980	91.87	96.11	95.59	104.05	1.6	1e-26	Fungi	Basidiomycota	Tremellomycetes	Tremellales	Cryptococcaceae	Cryptococcus	Cryptococcus neoformans
214684|XM_568536.1 Cryptococcus neoformans var. neoformans JEC21 hydrolase, partial mRNA	1517	81.08	82.99	97.7	120.49	0.83	1e-26	Fungi	Basidiomycota	Tremellomycetes	Tremellales	Cryptococcaceae	Cryptococcus	Cryptococcus neoformans
214684|XM_568537.1 Cryptococcus neoformans var. neoformans JEC21 sugar transporter, partial mRNA	2361	78.78	80.18	98.26	124.72	3.34	1e-26	Fungi	Basidiomycota	Tremellomycetes	Tremellales	Cryptococcaceae	Cryptococcus	Cryptococcus neoformans
214684|XM_568539.1 Cryptococcus neoformans var. neoformans JEC21 hypothetical protein (CNN01000), partial mRNA	498	83.73	90.96	92.05	109.93	1.68	1e-26	Fungi	Basidiomycota	Tremellomycetes	Tremellales	Cryptococcaceae	Cryptococcus	Cryptococcus neoformans
214684|XM_568542.1 Cryptococcus neoformans var. neoformans JEC21 vacuolar membrane protein, partial mRNA	3219	99.29	100.75	98.55	99.26	1.71	1e-26	Fungi	Basidiomycota	Tremellomycetes	Tremellales	Cryptococcaceae	Cryptococcus	Cryptococcus neoformans
214684|XM_568544.1 Cryptococcus neoformans var. neoformans JEC21 inorganic phosphate transporter, partial mRNA	1316	99.85	100	99.85	100	3.86	1e-26	Fungi	Basidiomycota	Tremellomycetes	Tremellales	Cryptococcaceae	Cryptococcus	Cryptococcus neoformans
214684|XM_568545.1 Cryptococcus neoformans var. neoformans JEC21 hypothetical protein (CNN00300), partial mRNA	1615	99.69	101.3	98.41	98.72	1.84	1e-26	Fungi	Basidiomycota	Tremellomycetes	Tremellales	Cryptococcaceae	Cryptococcus	Cryptococcus neoformans
214684|XM_568548.1 Cryptococcus neoformans var. neoformans JEC21 nucleolus protein, partial mRNA	3295	88.8	89.95	98.72	111.17	0.94	1e-26	Fungi	Basidiomycota	Tremellomycetes	Tremellales	Cryptococcaceae	Cryptococcus	Cryptococcus neoformans
214684|XM_568550.1 Cryptococcus neoformans var. neoformans JEC21 general RNA polymerase II transcription factor, partial mRNA	1183	89.01	92.05	96.69	108.63	0.92	1e-26	Fungi	Basidiomycota	Tremellomycetes	Tremellales	Cryptococcaceae	Cryptococcus	Cryptococcus neoformans
214684|XM_568552.1 Cryptococcus neoformans var. neoformans JEC21 telomere maintenance protein, partial mRNA	3870	53.36	54.24	98.38	184.37	0.55	1e-26	Fungi	Basidiomycota	Tremellomycetes	Tremellales	Cryptococcaceae	Cryptococcus	Cryptococcus neoformans
214684|XM_568555.1 Cryptococcus neoformans var. neoformans JEC21 ubiquitin-protein ligase, partial mRNA	2603	50.4	52.17	96.61	191.68	1.04	1e-26	Fungi	Basidiomycota	Tremellomycetes	Tremellales	Cryptococcaceae	Cryptococcus	Cryptococcus neoformans
214684|XM_568556.1 Cryptococcus neoformans var. neoformans JEC21 glutamate-cysteine ligase, partial mRNA	2633	92.1	95.18	96.77	105.07	1.68	1e-26	Fungi	Basidiomycota	Tremellomycetes	Tremellales	Cryptococcaceae	Cryptococcus	Cryptococcus neoformans
214684|XM_568558.1 Cryptococcus neoformans var. neoformans JEC21 protein kinase Sch9, partial mRNA	3082	89.36	89.39	99.96	111.87	5.37	1e-26	Fungi	Basidiomycota	Tremellomycetes	Tremellales	Cryptococcaceae	Cryptococcus	Cryptococcus neoformans
214684|XM_568560.1 Cryptococcus neoformans var. neoformans JEC21 hypothetical protein (CNN00370), partial mRNA	817	99.27	100.61	98.66	99.39	1.76	1e-26	Fungi	Basidiomycota	Tremellomycetes	Tremellales	Cryptococcaceae	Cryptococcus	Cryptococcus neoformans
214684|XM_568566.1 Cryptococcus neoformans var. neoformans JEC21 cytoplasm protein, partial mRNA	2404	99.88	100.42	99.46	99.59	3.53	1e-26	Fungi	Basidiomycota	Tremellomycetes	Tremellales	Cryptococcaceae	Cryptococcus	Cryptococcus neoformans
214684|XM_568567.1 Cryptococcus neoformans var. neoformans JEC21 hypothetical protein (CNN01210), partial mRNA	810	98.15	101.36	96.83	98.66	9.79	1e-26	Fungi	Basidiomycota	Tremellomycetes	Tremellales	Cryptococcaceae	Cryptococcus	Cryptococcus neoformans
214684|XM_568568.1 Cryptococcus neoformans var. neoformans JEC21 hypothetical protein (CNN00420), partial mRNA	1721	81	90.12	89.88	110.96	1.57	1e-26	Fungi	Basidiomycota	Tremellomycetes	Tremellales	Cryptococcaceae	Cryptococcus	Cryptococcus neoformans
214684|XM_568569.1 Cryptococcus neoformans var. neoformans JEC21 hypothetical protein (CNN01250), partial mRNA	768	98.18	100	98.18	100	4.33	1e-26	Fungi	Basidiomycota	Tremellomycetes	Tremellales	Cryptococcaceae	Cryptococcus	Cryptococcus neoformans
214684|XM_568570.1 Cryptococcus neoformans var. neoformans JEC21 phosphoglucomutase, partial mRNA	1959	95.81	96.02	99.79	104.15	4.79	1e-26	Fungi	Basidiomycota	Tremellomycetes	Tremellales	Cryptococcaceae	Cryptococcus	Cryptococcus neoformans
214684|XM_568571.1 Cryptococcus neoformans var. neoformans JEC21 plasma membrane H(+)-ATPase 1, partial mRNA	3600	86.64	90.47	95.76	110.53	2.52	1e-26	Fungi	Basidiomycota	Tremellomycetes	Tremellales	Cryptococcaceae	Cryptococcus	Cryptococcus neoformans
214684|XM_568577.1 Cryptococcus neoformans var. neoformans JEC21 hypothetical protein (CNN01290), partial mRNA	2198	40.45	44.27	91.37	225.9	0.44	1e-26	Fungi	Basidiomycota	Tremellomycetes	Tremellales	Cryptococcaceae	Cryptococcus	Cryptococcus neoformans
214684|XM_568578.1 Cryptococcus neoformans var. neoformans JEC21 hypothetical protein (CNN00470), partial mRNA	1751	99.14	102.46	96.77	97.6	1.55	1e-26	Fungi	Basidiomycota	Tremellomycetes	Tremellales	Cryptococcaceae	Cryptococcus	Cryptococcus neoformans
214684|XM_568587.1 Cryptococcus neoformans var. neoformans JEC21 hypothetical protein (CNN00540), partial mRNA	1853	99.57	103.4	96.29	96.71	2.68	1e-26	Fungi	Basidiomycota	Tremellomycetes	Tremellales	Cryptococcaceae	Cryptococcus	Cryptococcus neoformans
214684|XM_568588.1 Cryptococcus neoformans var. neoformans JEC21 hypothetical protein (CNN00560), partial mRNA	339	69.62	70.21	99.16	142.44	0.7	1e-26	Fungi	Basidiomycota	Tremellomycetes	Tremellales	Cryptococcaceae	Cryptococcus	Cryptococcus neoformans
214684|XM_568590.1 Cryptococcus neoformans var. neoformans JEC21 hypothetical protein (CNN00570), partial mRNA	1680	70.06	73.93	94.77	135.27	1.48	1e-26	Fungi	Basidiomycota	Tremellomycetes	Tremellales	Cryptococcaceae	Cryptococcus	Cryptococcus neoformans
214684|XM_568597.1 Cryptococcus neoformans var. neoformans JEC21 DNA replication factor, partial mRNA	1214	46.54	48.35	96.25	206.81	0.48	1e-26	Fungi	Basidiomycota	Tremellomycetes	Tremellales	Cryptococcaceae	Cryptococcus	Cryptococcus neoformans
214684|XM_568603.1 Cryptococcus neoformans var. neoformans JEC21 copper-exporting ATPase, partial mRNA	3391	96.37	97.64	98.7	102.42	3.56	1e-26	Fungi	Basidiomycota	Tremellomycetes	Tremellales	Cryptococcaceae	Cryptococcus	Cryptococcus neoformans
214684|XM_568604.1 Cryptococcus neoformans var. neoformans JEC21 ABC transporter PMR5, partial mRNA	4388	55.22	56.84	97.15	175.94	0.7	1e-26	Fungi	Basidiomycota	Tremellomycetes	Tremellales	Cryptococcaceae	Cryptococcus	Cryptococcus neoformans
214684|XM_568605.1 Cryptococcus neoformans var. neoformans JEC21 dipeptidyl-peptidase and tripeptidyl-peptidase, partial mRNA	2714	82.83	86.62	95.62	115.44	1.23	1e-26	Fungi	Basidiomycota	Tremellomycetes	Tremellales	Cryptococcaceae	Cryptococcus	Cryptococcus neoformans
214684|XM_568610.1 Cryptococcus neoformans var. neoformans JEC21 hypothetical protein (CNN00710), partial mRNA	906	35.87	35.98	99.69	277.91	0.36	1e-26	Fungi	Basidiomycota	Tremellomycetes	Tremellales	Cryptococcaceae	Cryptococcus	Cryptococcus neoformans
214684|XM_568619.1 Cryptococcus neoformans var. neoformans JEC21 hypothetical protein (CNN01490), partial mRNA	2737	87.58	92.14	95.04	108.52	1.3	1e-26	Fungi	Basidiomycota	Tremellomycetes	Tremellales	Cryptococcaceae	Cryptococcus	Cryptococcus neoformans
214684|XM_568623.1 Cryptococcus neoformans var. neoformans JEC21 hypothetical protein (CNN01510), partial mRNA	2020	84.65	87.23	97.05	114.64	1.33	1e-26	Fungi	Basidiomycota	Tremellomycetes	Tremellales	Cryptococcaceae	Cryptococcus	Cryptococcus neoformans
214684|XM_568627.1 Cryptococcus neoformans var. neoformans JEC21 pseudouridylate synthase, partial mRNA	1730	99.25	101.62	97.67	98.41	1.31	1e-26	Fungi	Basidiomycota	Tremellomycetes	Tremellales	Cryptococcaceae	Cryptococcus	Cryptococcus neoformans
214684|XM_568628.1 Cryptococcus neoformans var. neoformans JEC21 O-acetyltransferase, partial mRNA	3003	87.25	90.14	96.79	110.93	0.91	1e-26	Fungi	Basidiomycota	Tremellomycetes	Tremellales	Cryptococcaceae	Cryptococcus	Cryptococcus neoformans
214684|XM_568629.1 Cryptococcus neoformans var. neoformans JEC21 mitochondrion protein, partial mRNA	1535	72.31	74.2	97.45	134.77	0.78	1e-26	Fungi	Basidiomycota	Tremellomycetes	Tremellales	Cryptococcaceae	Cryptococcus	Cryptococcus neoformans
214684|XM_568632.1 Cryptococcus neoformans var. neoformans JEC21 acyl-CoA oxidase, partial mRNA	1426	99.65	100.63	99.02	99.37	5.67	1e-26	Fungi	Basidiomycota	Tremellomycetes	Tremellales	Cryptococcaceae	Cryptococcus	Cryptococcus neoformans
214684|XM_568633.1 Cryptococcus neoformans var. neoformans JEC21 hydrolase, partial mRNA	1636	38.94	39.91	97.55	250.54	0.4	1e-26	Fungi	Basidiomycota	Tremellomycetes	Tremellales	Cryptococcaceae	Cryptococcus	Cryptococcus neoformans
214684|XM_568634.1 Cryptococcus neoformans var. neoformans JEC21 hypothetical protein (CNN01560), partial mRNA	1431	98.6	99.51	99.09	100.49	3.1	1e-26	Fungi	Basidiomycota	Tremellomycetes	Tremellales	Cryptococcaceae	Cryptococcus	Cryptococcus neoformans
214684|XM_568636.1 Cryptococcus neoformans var. neoformans JEC21 alcohol dehydrogenase, partial mRNA	1502	85.69	91.01	94.15	109.88	1.28	1e-26	Fungi	Basidiomycota	Tremellomycetes	Tremellales	Cryptococcaceae	Cryptococcus	Cryptococcus neoformans
214684|XM_568638.1 Cryptococcus neoformans var. neoformans JEC21 endopeptidase, partial mRNA	1461	99.04	101.92	97.18	98.12	4.98	1e-26	Fungi	Basidiomycota	Tremellomycetes	Tremellales	Cryptococcaceae	Cryptococcus	Cryptococcus neoformans
214684|XM_568639.1 Cryptococcus neoformans var. neoformans JEC21 hsk1-interacting molecule 1, partial mRNA	2273	98.33	104.05	94.5	96.11	1.68	1e-26	Fungi	Basidiomycota	Tremellomycetes	Tremellales	Cryptococcaceae	Cryptococcus	Cryptococcus neoformans
214684|XM_568641.1 Cryptococcus neoformans var. neoformans JEC21 hypothetical protein (CNN01610), partial mRNA	3249	66.3	68.7	96.51	145.56	0.79	1e-26	Fungi	Basidiomycota	Tremellomycetes	Tremellales	Cryptococcaceae	Cryptococcus	Cryptococcus neoformans
214684|XM_568644.1 Cryptococcus neoformans var. neoformans JEC21 hypothetical protein (CNN00900), partial mRNA	603	52.4	52.4	100	190.82	0.52	1e-26	Fungi	Basidiomycota	Tremellomycetes	Tremellales	Cryptococcaceae	Cryptococcus	Cryptococcus neoformans
214684|XM_568646.1 Cryptococcus neoformans var. neoformans JEC21 nucleolar protein, partial mRNA	1556	75.71	76.54	98.91	130.65	0.77	1e-26	Fungi	Basidiomycota	Tremellomycetes	Tremellales	Cryptococcaceae	Cryptococcus	Cryptococcus neoformans
214684|XM_568647.1 Cryptococcus neoformans var. neoformans JEC21 D-arabinono-1,4-lactone oxidase, partial mRNA	1622	75.34	79.22	95.1	126.23	1.1	1e-26	Fungi	Basidiomycota	Tremellomycetes	Tremellales	Cryptococcaceae	Cryptococcus	Cryptococcus neoformans
214684|XM_568648.1 Cryptococcus neoformans var. neoformans JEC21 hypothetical protein (CNN00920), partial mRNA	2985	98.93	99.63	99.29	100.37	3.88	1e-26	Fungi	Basidiomycota	Tremellomycetes	Tremellales	Cryptococcaceae	Cryptococcus	Cryptococcus neoformans
214684|XM_568649.1 Cryptococcus neoformans var. neoformans JEC21 DNA dependent ATPase, partial mRNA	3235	43.49	47.2	92.14	211.85	0.75	1e-26	Fungi	Basidiomycota	Tremellomycetes	Tremellales	Cryptococcaceae	Cryptococcus	Cryptococcus neoformans
214684|XM_568651.1 Cryptococcus neoformans var. neoformans JEC21 heat shock protein, partial mRNA	2319	93.27	95.99	97.17	104.18	4.21	1e-26	Fungi	Basidiomycota	Tremellomycetes	Tremellales	Cryptococcaceae	Cryptococcus	Cryptococcus neoformans
214684|XM_568654.1 Cryptococcus neoformans var. neoformans JEC21 60s ribosomal protein l17, partial mRNA	624	98.4	101.92	96.54	98.11	2	1e-26	Fungi	Basidiomycota	Tremellomycetes	Tremellales	Cryptococcaceae	Cryptococcus	Cryptococcus neoformans
214684|XM_568657.1 Cryptococcus neoformans var. neoformans JEC21 vacuolar membrane protein, partial mRNA	3455	95.92	101.45	94.55	98.57	2.54	1e-26	Fungi	Basidiomycota	Tremellomycetes	Tremellales	Cryptococcaceae	Cryptococcus	Cryptococcus neoformans
214684|XM_568661.1 Cryptococcus neoformans var. neoformans JEC21 transcription regulator, partial mRNA	1732	79.04	81.58	96.89	122.58	4.28	1e-26	Fungi	Basidiomycota	Tremellomycetes	Tremellales	Cryptococcaceae	Cryptococcus	Cryptococcus neoformans
214684|XM_568664.1 Cryptococcus neoformans var. neoformans JEC21 nucleolar GTP-binding protein 1, partial mRNA	2144	98.27	100.89	97.41	99.12	6.49	1e-26	Fungi	Basidiomycota	Tremellomycetes	Tremellales	Cryptococcaceae	Cryptococcus	Cryptococcus neoformans
214684|XM_568674.1 Cryptococcus neoformans var. neoformans JEC21 hypothetical protein (CNN01750), partial mRNA	1963	89.96	90.68	99.21	110.28	2.34	1e-26	Fungi	Basidiomycota	Tremellomycetes	Tremellales	Cryptococcaceae	Cryptococcus	Cryptococcus neoformans
214684|XM_568675.1 Cryptococcus neoformans var. neoformans JEC21 hypothetical protein (CNN01940), partial mRNA	1547	92.18	94.57	97.47	105.74	0.95	1e-26	Fungi	Basidiomycota	Tremellomycetes	Tremellales	Cryptococcaceae	Cryptococcus	Cryptococcus neoformans
214684|XM_568676.1 Cryptococcus neoformans var. neoformans JEC21 hypothetical protein (CNN01760), partial mRNA	1436	99.86	100	99.86	100	2	1e-26	Fungi	Basidiomycota	Tremellomycetes	Tremellales	Cryptococcaceae	Cryptococcus	Cryptococcus neoformans
214684|XM_568677.1 Cryptococcus neoformans var. neoformans JEC21 hypothetical protein (CNN01950), partial mRNA	3075	99.51	101.56	97.98	98.46	3.53	1e-26	Fungi	Basidiomycota	Tremellomycetes	Tremellales	Cryptococcaceae	Cryptococcus	Cryptococcus neoformans
214684|XM_568678.1 Cryptococcus neoformans var. neoformans JEC21 hypothetical protein (CNN01770), partial mRNA	762	98.95	115.49	85.68	86.59	4.04	1e-26	Fungi	Basidiomycota	Tremellomycetes	Tremellales	Cryptococcaceae	Cryptococcus	Cryptococcus neoformans
214684|XM_568681.1 Cryptococcus neoformans var. neoformans JEC21 amidase, partial mRNA	1753	52.99	53.79	98.52	185.9	0.85	1e-26	Fungi	Basidiomycota	Tremellomycetes	Tremellales	Cryptococcaceae	Cryptococcus	Cryptococcus neoformans
214684|XM_568687.1 Cryptococcus neoformans var. neoformans JEC21 hypothetical protein (CNN01810), partial mRNA	2820	62.94	66.95	94.01	149.36	1.66	1e-26	Fungi	Basidiomycota	Tremellomycetes	Tremellales	Cryptococcaceae	Cryptococcus	Cryptococcus neoformans
214684|XM_568689.1 Cryptococcus neoformans var. neoformans JEC21 chitin synthase, partial mRNA	3184	42.96	43.75	98.21	228.57	0.53	1e-26	Fungi	Basidiomycota	Tremellomycetes	Tremellales	Cryptococcaceae	Cryptococcus	Cryptococcus neoformans
214684|XM_568695.1 Cryptococcus neoformans var. neoformans JEC21 cyclin-dependent protein kinase, partial mRNA	1403	76.19	77.9	97.8	128.36	1.16	1e-26	Fungi	Basidiomycota	Tremellomycetes	Tremellales	Cryptococcaceae	Cryptococcus	Cryptococcus neoformans
214684|XM_568704.1 Cryptococcus neoformans var. neoformans JEC21 hypothetical protein (CNN02190), partial mRNA	2369	93.96	96.29	97.59	103.86	1.7	1e-26	Fungi	Basidiomycota	Tremellomycetes	Tremellales	Cryptococcaceae	Cryptococcus	Cryptococcus neoformans
214684|XM_568705.1 Cryptococcus neoformans var. neoformans JEC21 hypothetical protein (CNN02370), partial mRNA	1090	82.75	87.16	94.95	114.74	0.87	1e-26	Fungi	Basidiomycota	Tremellomycetes	Tremellales	Cryptococcaceae	Cryptococcus	Cryptococcus neoformans
214684|XM_568707.1 Cryptococcus neoformans var. neoformans JEC21 ribonuclease H, partial mRNA	2134	62.18	64.1	97	155.99	1.33	1e-26	Fungi	Basidiomycota	Tremellomycetes	Tremellales	Cryptococcaceae	Cryptococcus	Cryptococcus neoformans
214684|XM_568708.1 Cryptococcus neoformans var. neoformans JEC21 Epoxide hydrolase 1, partial mRNA	1439	59.62	63.17	94.39	158.31	1.48	1e-26	Fungi	Basidiomycota	Tremellomycetes	Tremellales	Cryptococcaceae	Cryptococcus	Cryptococcus neoformans
214684|XM_568712.1 Cryptococcus neoformans var. neoformans JEC21 arginine metabolism transcriptional control protein, partial mRNA	1353	35.03	36.88	94.99	271.14	0.37	1e-26	Fungi	Basidiomycota	Tremellomycetes	Tremellales	Cryptococcaceae	Cryptococcus	Cryptococcus neoformans
214684|XM_568714.1 Cryptococcus neoformans var. neoformans JEC21 1,3-beta-glucanosyltransferase, partial mRNA	1891	99.26	99.37	99.89	100.64	5.86	1e-26	Fungi	Basidiomycota	Tremellomycetes	Tremellales	Cryptococcaceae	Cryptococcus	Cryptococcus neoformans
214684|XM_568719.1 Cryptococcus neoformans var. neoformans JEC21 1,3-beta-glucan synthase, partial mRNA	5948	96.28	97.75	98.5	102.3	4.49	1e-26	Fungi	Basidiomycota	Tremellomycetes	Tremellales	Cryptococcaceae	Cryptococcus	Cryptococcus neoformans
214684|XM_568725.1 Cryptococcus neoformans var. neoformans JEC21 cytoplasm protein, partial mRNA	3725	81.58	85.32	95.63	117.21	1.37	1e-26	Fungi	Basidiomycota	Tremellomycetes	Tremellales	Cryptococcaceae	Cryptococcus	Cryptococcus neoformans
214684|XM_568730.1 Cryptococcus neoformans var. neoformans JEC21 L-fucose permease, partial mRNA	2790	85.52	88.89	96.21	112.5	1.54	1e-26	Fungi	Basidiomycota	Tremellomycetes	Tremellales	Cryptococcaceae	Cryptococcus	Cryptococcus neoformans
214684|XM_568731.1 Cryptococcus neoformans var. neoformans JEC21 hypothetical protein (CNN00190), partial mRNA	3994	98.42	100.43	98.01	99.58	1.48	1e-26	Fungi	Basidiomycota	Tremellomycetes	Tremellales	Cryptococcaceae	Cryptococcus	Cryptococcus neoformans
214684|XM_568732.1 Cryptococcus neoformans var. neoformans JEC21 DNA-binding protein cre-1, partial mRNA	2496	45.39	48.68	93.25	205.43	1.38	1e-26	Fungi	Basidiomycota	Tremellomycetes	Tremellales	Cryptococcaceae	Cryptococcus	Cryptococcus neoformans
214684|XM_568733.1 Cryptococcus neoformans var. neoformans JEC21 hypothetical protein (CNN00640), partial mRNA	2013	67.41	74.96	89.93	133.4	1.47	1e-26	Fungi	Basidiomycota	Tremellomycetes	Tremellales	Cryptococcaceae	Cryptococcus	Cryptococcus neoformans
214684|XM_568736.1 Cryptococcus neoformans var. neoformans JEC21 hypothetical protein (CNN00980), partial mRNA	1479	81.74	84.04	97.26	118.99	0.84	1e-26	Fungi	Basidiomycota	Tremellomycetes	Tremellales	Cryptococcaceae	Cryptococcus	Cryptococcus neoformans
214684|XM_568737.1 Cryptococcus neoformans var. neoformans JEC21 MDM10, partial mRNA	1722	90.19	90.88	99.23	110.03	1.52	1e-26	Fungi	Basidiomycota	Tremellomycetes	Tremellales	Cryptococcaceae	Cryptococcus	Cryptococcus neoformans
214684|XM_568740.1 Cryptococcus neoformans var. neoformans JEC21 response to pH-related protein, partial mRNA	2914	92.24	94.1	98.03	106.27	1.29	1e-26	Fungi	Basidiomycota	Tremellomycetes	Tremellales	Cryptococcaceae	Cryptococcus	Cryptococcus neoformans
214684|XM_568741.1 Cryptococcus neoformans var. neoformans JEC21 hypothetical protein (CNN01220), partial mRNA	4506	81.11	83.53	97.1	119.71	1.34	1e-26	Fungi	Basidiomycota	Tremellomycetes	Tremellales	Cryptococcaceae	Cryptococcus	Cryptococcus neoformans
214684|XM_568746.1 Cryptococcus neoformans var. neoformans JEC21 hypothetical protein (CNN01070), partial mRNA	2960	96.25	100.47	95.8	99.53	6.23	1e-26	Fungi	Basidiomycota	Tremellomycetes	Tremellales	Cryptococcaceae	Cryptococcus	Cryptococcus neoformans
214684|XM_568749.1 Cryptococcus neoformans var. neoformans JEC21 uroporphyrinogen decarboxylase, partial mRNA	1220	69.02	72.05	95.79	138.79	0.77	1e-26	Fungi	Basidiomycota	Tremellomycetes	Tremellales	Cryptococcaceae	Cryptococcus	Cryptococcus neoformans
214684|XM_568750.1 Cryptococcus neoformans var. neoformans JEC21 WD-repeat protein, partial mRNA	2033	50.47	51.6	97.81	193.8	0.69	1e-26	Fungi	Basidiomycota	Tremellomycetes	Tremellales	Cryptococcaceae	Cryptococcus	Cryptococcus neoformans
214684|XM_568752.1 Cryptococcus neoformans var. neoformans JEC21 hypothetical protein (CNB00060), partial mRNA	1411	57.9	62.93	92	158.9	0.88	1e-26	Fungi	Basidiomycota	Tremellomycetes	Tremellales	Cryptococcaceae	Cryptococcus	Cryptococcus neoformans
214684|XM_568753.1 Cryptococcus neoformans var. neoformans JEC21 hypothetical protein (CNB00070), partial mRNA	499	98.6	100.2	98.4	99.8	2.84	1e-26	Fungi	Basidiomycota	Tremellomycetes	Tremellales	Cryptococcaceae	Cryptococcus	Cryptococcus neoformans
214684|XM_568757.1 Cryptococcus neoformans var. neoformans JEC21 hypothetical protein (CNB00110), partial mRNA	4887	78.58	81.81	96.05	122.24	0.83	1e-26	Fungi	Basidiomycota	Tremellomycetes	Tremellales	Cryptococcaceae	Cryptococcus	Cryptococcus neoformans
214684|XM_568762.1 Cryptococcus neoformans var. neoformans JEC21 serine/threonine kinase receptor associated protein, partial mRNA	1601	82.32	83.51	98.58	119.75	0.84	1e-26	Fungi	Basidiomycota	Tremellomycetes	Tremellales	Cryptococcaceae	Cryptococcus	Cryptococcus neoformans
214684|XM_568765.1 Cryptococcus neoformans var. neoformans JEC21 hypothetical protein (CNB00240), partial mRNA	1087	98.07	100	98.07	100	2	1e-26	Fungi	Basidiomycota	Tremellomycetes	Tremellales	Cryptococcaceae	Cryptococcus	Cryptococcus neoformans
214684|XM_568771.1 Cryptococcus neoformans var. neoformans JEC21 fructose-bisphosphate aldolase, partial mRNA	1294	98.53	100.85	97.7	99.16	2.2	1e-26	Fungi	Basidiomycota	Tremellomycetes	Tremellales	Cryptococcaceae	Cryptococcus	Cryptococcus neoformans
214684|XM_568777.1 Cryptococcus neoformans var. neoformans JEC21 hypothetical protein (CNB00360), partial mRNA	3198	55.19	55.88	98.77	178.96	1.62	1e-26	Fungi	Basidiomycota	Tremellomycetes	Tremellales	Cryptococcaceae	Cryptococcus	Cryptococcus neoformans
214684|XM_568782.1 Cryptococcus neoformans var. neoformans JEC21 hypothetical protein (CNB00400), partial mRNA	2108	99	102.66	96.44	97.41	1.43	1e-26	Fungi	Basidiomycota	Tremellomycetes	Tremellales	Cryptococcaceae	Cryptococcus	Cryptococcus neoformans
214684|XM_568783.1 Cryptococcus neoformans var. neoformans JEC21 hypothetical protein (CNB00410), partial mRNA	1167	98.03	99.4	98.62	100.6	1.03	1e-26	Fungi	Basidiomycota	Tremellomycetes	Tremellales	Cryptococcaceae	Cryptococcus	Cryptococcus neoformans
214684|XM_568787.1 Cryptococcus neoformans var. neoformans JEC21 mRNA guanylyltransferase, partial mRNA	1460	98.7	100.27	98.43	99.73	1.91	1e-26	Fungi	Basidiomycota	Tremellomycetes	Tremellales	Cryptococcaceae	Cryptococcus	Cryptococcus neoformans
214684|XM_568788.1 Cryptococcus neoformans var. neoformans JEC21 nucleoporin nup189, partial mRNA	5954	96.91	97.98	98.9	102.06	1.42	1e-26	Fungi	Basidiomycota	Tremellomycetes	Tremellales	Cryptococcaceae	Cryptococcus	Cryptococcus neoformans
214684|XM_568789.1 Cryptococcus neoformans var. neoformans JEC21 threonine synthase, partial mRNA	1700	95.71	98.47	97.19	101.55	1.49	1e-26	Fungi	Basidiomycota	Tremellomycetes	Tremellales	Cryptococcaceae	Cryptococcus	Cryptococcus neoformans
214684|XM_568791.1 Cryptococcus neoformans var. neoformans JEC21 hypothetical protein (CNB01170), partial mRNA	3755	86.05	88.81	96.88	112.59	2.04	1e-26	Fungi	Basidiomycota	Tremellomycetes	Tremellales	Cryptococcaceae	Cryptococcus	Cryptococcus neoformans
214684|XM_568793.1 Cryptococcus neoformans var. neoformans JEC21 hypothetical protein (CNB01200), partial mRNA	1140	52.72	52.72	100	189.68	0.53	1e-26	Fungi	Basidiomycota	Tremellomycetes	Tremellales	Cryptococcaceae	Cryptococcus	Cryptococcus neoformans
214684|XM_568794.1 Cryptococcus neoformans var. neoformans JEC21 nucleoside transporter, partial mRNA	1473	59.67	60.9	97.99	164.21	0.65	1e-26	Fungi	Basidiomycota	Tremellomycetes	Tremellales	Cryptococcaceae	Cryptococcus	Cryptococcus neoformans
214684|XM_568796.1 Cryptococcus neoformans var. neoformans JEC21 cyclophilin A, partial mRNA	620	55.97	60.65	92.29	164.89	0.61	1e-26	Fungi	Basidiomycota	Tremellomycetes	Tremellales	Cryptococcaceae	Cryptococcus	Cryptococcus neoformans
214684|XM_568799.1 Cryptococcus neoformans var. neoformans JEC21 ribosomal large subunit biogenesis-related protein, partial mRNA	1961	99.69	100.15	99.54	99.85	4.89	1e-26	Fungi	Basidiomycota	Tremellomycetes	Tremellales	Cryptococcaceae	Cryptococcus	Cryptococcus neoformans
214684|XM_568800.1 Cryptococcus neoformans var. neoformans JEC21 actin cross-linking, partial mRNA	4033	70.02	74.86	93.54	133.59	1.91	1e-26	Fungi	Basidiomycota	Tremellomycetes	Tremellales	Cryptococcaceae	Cryptococcus	Cryptococcus neoformans
214684|XM_568802.1 Cryptococcus neoformans var. neoformans JEC21 VpsB, partial mRNA	2150	91.21	93.44	97.61	107.02	1.63	1e-26	Fungi	Basidiomycota	Tremellomycetes	Tremellales	Cryptococcaceae	Cryptococcus	Cryptococcus neoformans
214684|XM_568803.1 Cryptococcus neoformans var. neoformans JEC21 NADH-ubiquinone oxidoreductase, partial mRNA	2454	96.33	98.25	98.05	101.78	3.86	1e-26	Fungi	Basidiomycota	Tremellomycetes	Tremellales	Cryptococcaceae	Cryptococcus	Cryptococcus neoformans
214684|XM_568810.1 Cryptococcus neoformans var. neoformans JEC21 damaged DNA binding protein, partial mRNA	2627	90.14	92.12	97.85	108.55	1.52	1e-26	Fungi	Basidiomycota	Tremellomycetes	Tremellales	Cryptococcaceae	Cryptococcus	Cryptococcus neoformans
214684|XM_568811.1 Cryptococcus neoformans var. neoformans JEC21 heterokaryon incompatibility protein HET-C, partial mRNA	2822	82.03	83.17	98.64	120.24	7.19	1e-26	Fungi	Basidiomycota	Tremellomycetes	Tremellales	Cryptococcaceae	Cryptococcus	Cryptococcus neoformans
214684|XM_568814.1 Cryptococcus neoformans var. neoformans JEC21 Eukaryotic translation initiation factor 3 subunit 7, partial mRNA	1697	83.15	85.92	96.78	116.39	2.63	1e-26	Fungi	Basidiomycota	Tremellomycetes	Tremellales	Cryptococcaceae	Cryptococcus	Cryptococcus neoformans
214684|XM_568819.1 Cryptococcus neoformans var. neoformans JEC21 hypothetical protein (CNB01450), partial mRNA	3287	99.76	101.98	97.82	98.06	4.04	1e-26	Fungi	Basidiomycota	Tremellomycetes	Tremellales	Cryptococcaceae	Cryptococcus	Cryptococcus neoformans
214684|XM_568822.1 Cryptococcus neoformans var. neoformans JEC21 UDP-glucose:glycoprotein glucosyltransferase, partial mRNA	4694	99.6	102.73	96.95	97.35	5.27	1e-26	Fungi	Basidiomycota	Tremellomycetes	Tremellales	Cryptococcaceae	Cryptococcus	Cryptococcus neoformans
214684|XM_568833.1 Cryptococcus neoformans var. neoformans JEC21 pre-mRNA splicing factor, partial mRNA	2180	41.7	43.44	95.99	230.2	0.83	1e-26	Fungi	Basidiomycota	Tremellomycetes	Tremellales	Cryptococcaceae	Cryptococcus	Cryptococcus neoformans
214684|XM_568834.1 Cryptococcus neoformans var. neoformans JEC21 acyl-CoA dehydrogenase, long-chain specific precursor, partial mRNA	1700	99.88	100	99.88	100	20.22	1e-26	Fungi	Basidiomycota	Tremellomycetes	Tremellales	Cryptococcaceae	Cryptococcus	Cryptococcus neoformans
214684|XM_568836.1 Cryptococcus neoformans var. neoformans JEC21 hypothetical protein (CNB01680), partial mRNA	3450	97.01	98.55	98.44	101.47	6.26	1e-26	Fungi	Basidiomycota	Tremellomycetes	Tremellales	Cryptococcaceae	Cryptococcus	Cryptococcus neoformans
214684|XM_568841.1 Cryptococcus neoformans var. neoformans JEC21 oxoglutarate dehydrogenase (succinyl-transferring), partial mRNA	3333	97.48	98.65	98.81	101.37	5.89	1e-26	Fungi	Basidiomycota	Tremellomycetes	Tremellales	Cryptococcaceae	Cryptococcus	Cryptococcus neoformans
214684|XM_568842.1 Cryptococcus neoformans var. neoformans JEC21 hypothetical protein (CNB01740), partial mRNA	2275	81.54	82.55	98.78	121.14	1.06	1e-26	Fungi	Basidiomycota	Tremellomycetes	Tremellales	Cryptococcaceae	Cryptococcus	Cryptococcus neoformans
214684|XM_568846.1 Cryptococcus neoformans var. neoformans JEC21 signal transducer, partial mRNA	2361	35.75	37.27	95.91	268.3	0.75	1e-26	Fungi	Basidiomycota	Tremellomycetes	Tremellales	Cryptococcaceae	Cryptococcus	Cryptococcus neoformans
214684|XM_568851.1 Cryptococcus neoformans var. neoformans JEC21 cohesin complex subunit psm1, partial mRNA	3684	73.89	75.9	97.35	131.76	0.76	1e-26	Fungi	Basidiomycota	Tremellomycetes	Tremellales	Cryptococcaceae	Cryptococcus	Cryptococcus neoformans
214684|XM_568853.1 Cryptococcus neoformans var. neoformans JEC21 hexokinase, partial mRNA	1920	98.85	100.36	98.5	99.64	6.66	1e-26	Fungi	Basidiomycota	Tremellomycetes	Tremellales	Cryptococcaceae	Cryptococcus	Cryptococcus neoformans
214684|XM_568854.1 Cryptococcus neoformans var. neoformans JEC21 DNA binding protein Ncp1, partial mRNA	2466	98.7	99.23	99.47	100.78	3.74	1e-26	Fungi	Basidiomycota	Tremellomycetes	Tremellales	Cryptococcaceae	Cryptococcus	Cryptococcus neoformans
214684|XM_568855.1 Cryptococcus neoformans var. neoformans JEC21 glucose transporter, partial mRNA	1890	99.95	103.39	96.67	96.72	7.87	1e-26	Fungi	Basidiomycota	Tremellomycetes	Tremellales	Cryptococcaceae	Cryptococcus	Cryptococcus neoformans
214684|XM_568856.1 Cryptococcus neoformans var. neoformans JEC21 hypothetical protein (CNB02690), partial mRNA	1810	91.71	93.2	98.4	107.29	4.43	1e-26	Fungi	Basidiomycota	Tremellomycetes	Tremellales	Cryptococcaceae	Cryptococcus	Cryptococcus neoformans
214684|XM_568857.1 Cryptococcus neoformans var. neoformans JEC21 hypothetical protein (CNB02690), partial mRNA	1909	92.46	93.92	98.44	106.47	11.58	1e-26	Fungi	Basidiomycota	Tremellomycetes	Tremellales	Cryptococcaceae	Cryptococcus	Cryptococcus neoformans
214684|XM_568859.1 Cryptococcus neoformans var. neoformans JEC21 Golgi to plasma membrane transport-related protein, partial mRNA	3060	91.47	92.81	98.56	107.75	1.85	1e-26	Fungi	Basidiomycota	Tremellomycetes	Tremellales	Cryptococcaceae	Cryptococcus	Cryptococcus neoformans
214684|XM_568864.1 Cryptococcus neoformans var. neoformans JEC21 PRCDNA95, partial mRNA	549	100	100.18	99.82	99.82	2.87	1e-26	Fungi	Basidiomycota	Tremellomycetes	Tremellales	Cryptococcaceae	Cryptococcus	Cryptococcus neoformans
214684|XM_568867.1 Cryptococcus neoformans var. neoformans JEC21 alpha,alpha-trehalase, partial mRNA	3274	98.75	99.57	99.17	100.43	10	1e-26	Fungi	Basidiomycota	Tremellomycetes	Tremellales	Cryptococcaceae	Cryptococcus	Cryptococcus neoformans
214684|XM_568868.1 Cryptococcus neoformans var. neoformans JEC21 lysophospholipase, partial mRNA	1410	99.79	104.89	95.13	95.33	4.09	1e-26	Fungi	Basidiomycota	Tremellomycetes	Tremellales	Cryptococcaceae	Cryptococcus	Cryptococcus neoformans
214684|XM_568869.1 Cryptococcus neoformans var. neoformans JEC21 alpha tubulin, partial mRNA	1649	99.82	100.06	99.76	99.94	5.87	1e-26	Fungi	Basidiomycota	Tremellomycetes	Tremellales	Cryptococcaceae	Cryptococcus	Cryptococcus neoformans
214684|XM_568873.1 Cryptococcus neoformans var. neoformans JEC21 Ser/Thr protein kinase, partial mRNA	2945	73.85	76.06	97.1	131.47	1.16	1e-26	Fungi	Basidiomycota	Tremellomycetes	Tremellales	Cryptococcaceae	Cryptococcus	Cryptococcus neoformans
214684|XM_568874.1 Cryptococcus neoformans var. neoformans JEC21 tRNA adenylyltransferase, partial mRNA	1580	66.71	70.51	94.61	141.83	1.21	1e-26	Fungi	Basidiomycota	Tremellomycetes	Tremellales	Cryptococcaceae	Cryptococcus	Cryptococcus neoformans
214684|XM_568877.1 Cryptococcus neoformans var. neoformans JEC21 acyltransferase, partial mRNA	1434	22.87	22.94	99.7	435.87	0.23	1e-26	Fungi	Basidiomycota	Tremellomycetes	Tremellales	Cryptococcaceae	Cryptococcus	Cryptococcus neoformans
214684|XM_568878.1 Cryptococcus neoformans var. neoformans JEC21 acyltransferase, partial mRNA	1393	98.35	100	98.35	100	2.12	1e-26	Fungi	Basidiomycota	Tremellomycetes	Tremellales	Cryptococcaceae	Cryptococcus	Cryptococcus neoformans
214684|XM_568879.1 Cryptococcus neoformans var. neoformans JEC21 hypothetical protein (CNB03000), partial mRNA	1937	100	100	100	100	10.53	1e-26	Fungi	Basidiomycota	Tremellomycetes	Tremellales	Cryptococcaceae	Cryptococcus	Cryptococcus neoformans
214684|XM_568882.1 Cryptococcus neoformans var. neoformans JEC21 cAMP-dependent protein kinase, partial mRNA	2094	87.97	90.11	97.62	110.97	1.07	1e-26	Fungi	Basidiomycota	Tremellomycetes	Tremellales	Cryptococcaceae	Cryptococcus	Cryptococcus neoformans
214684|XM_568884.1 Cryptococcus neoformans var. neoformans JEC21 hypothetical protein (CNB03070), partial mRNA	681	97.8	104.7	93.41	95.51	2.28	1e-26	Fungi	Basidiomycota	Tremellomycetes	Tremellales	Cryptococcaceae	Cryptococcus	Cryptococcus neoformans
214684|XM_568887.1 Cryptococcus neoformans var. neoformans JEC21 sterol 24-C-methyltransferase, partial mRNA	1162	98.45	103.87	94.78	96.27	1.6	1e-26	Fungi	Basidiomycota	Tremellomycetes	Tremellales	Cryptococcaceae	Cryptococcus	Cryptococcus neoformans
214684|XM_568888.1 Cryptococcus neoformans var. neoformans JEC21 hypothetical protein (CNB03110), partial mRNA	2858	99.79	101.05	98.75	98.96	2.69	1e-26	Fungi	Basidiomycota	Tremellomycetes	Tremellales	Cryptococcaceae	Cryptococcus	Cryptococcus neoformans
214684|XM_568889.1 Cryptococcus neoformans var. neoformans JEC21 phosphatidylinositol 3-kinase, partial mRNA	2815	78.01	79.72	97.86	125.45	0.82	1e-26	Fungi	Basidiomycota	Tremellomycetes	Tremellales	Cryptococcaceae	Cryptococcus	Cryptococcus neoformans
214684|XM_568893.1 Cryptococcus neoformans var. neoformans JEC21 hypothetical protein (CNB03160), partial mRNA	2019	98.17	100.94	97.25	99.07	2.2	1e-26	Fungi	Basidiomycota	Tremellomycetes	Tremellales	Cryptococcaceae	Cryptococcus	Cryptococcus neoformans
214684|XM_568899.1 Cryptococcus neoformans var. neoformans JEC21 alpha-1,2-mannosyltransferase, partial mRNA	1285	99.84	100	99.84	100	4.31	1e-26	Fungi	Basidiomycota	Tremellomycetes	Tremellales	Cryptococcaceae	Cryptococcus	Cryptococcus neoformans
214684|XM_568900.1 Cryptococcus neoformans var. neoformans JEC21 sphingosine hydroxylase, partial mRNA	1478	77.88	82.81	94.04	120.75	4.25	1e-26	Fungi	Basidiomycota	Tremellomycetes	Tremellales	Cryptococcaceae	Cryptococcus	Cryptococcus neoformans
214684|XM_568905.1 Cryptococcus neoformans var. neoformans JEC21 transcriptional repressor, partial mRNA	2830	99.29	100.39	98.91	99.61	3.03	1e-26	Fungi	Basidiomycota	Tremellomycetes	Tremellales	Cryptococcaceae	Cryptococcus	Cryptococcus neoformans
214684|XM_568907.1 Cryptococcus neoformans var. neoformans JEC21 hypothetical protein (CNB03300), partial mRNA	3304	96	99.18	96.8	100.82	2.31	1e-26	Fungi	Basidiomycota	Tremellomycetes	Tremellales	Cryptococcaceae	Cryptococcus	Cryptococcus neoformans
214684|XM_568913.1 Cryptococcus neoformans var. neoformans JEC21 nucleus protein, partial mRNA	3179	52.22	54.83	95.24	182.39	0.93	1e-26	Fungi	Basidiomycota	Tremellomycetes	Tremellales	Cryptococcaceae	Cryptococcus	Cryptococcus neoformans
214684|XM_568914.1 Cryptococcus neoformans var. neoformans JEC21 nucleus protein, partial mRNA	3014	97.11	101.09	96.06	98.92	3.94	1e-26	Fungi	Basidiomycota	Tremellomycetes	Tremellales	Cryptococcaceae	Cryptococcus	Cryptococcus neoformans
214684|XM_568915.1 Cryptococcus neoformans var. neoformans JEC21 hypothetical protein (CNB03400), partial mRNA	2722	52.79	54	97.76	185.17	0.73	1e-26	Fungi	Basidiomycota	Tremellomycetes	Tremellales	Cryptococcaceae	Cryptococcus	Cryptococcus neoformans
214684|XM_568917.1 Cryptococcus neoformans var. neoformans JEC21 SAR small monomeric GTPase, partial mRNA	782	97.95	99.1	98.84	100.9	3.62	1e-26	Fungi	Basidiomycota	Tremellomycetes	Tremellales	Cryptococcaceae	Cryptococcus	Cryptococcus neoformans
214684|XM_568918.1 Cryptococcus neoformans var. neoformans JEC21 hypothetical protein (CNB03440), partial mRNA	1687	74.21	75.93	97.74	131.69	0.76	1e-26	Fungi	Basidiomycota	Tremellomycetes	Tremellales	Cryptococcaceae	Cryptococcus	Cryptococcus neoformans
214684|XM_568920.1 Cryptococcus neoformans var. neoformans JEC21 hypothetical protein (CNB03450), partial mRNA	1302	41.4	44.09	93.9	226.83	0.44	1e-26	Fungi	Basidiomycota	Tremellomycetes	Tremellales	Cryptococcaceae	Cryptococcus	Cryptococcus neoformans
214684|XM_568921.1 Cryptococcus neoformans var. neoformans JEC21 hypothetical protein (CNB03460), partial mRNA	1770	96.61	101.53	95.16	98.5	4.56	1e-26	Fungi	Basidiomycota	Tremellomycetes	Tremellales	Cryptococcaceae	Cryptococcus	Cryptococcus neoformans
214684|XM_568926.1 Cryptococcus neoformans var. neoformans JEC21 hypothetical protein (CNB03490), partial mRNA	3109	62.43	68.99	90.49	144.94	0.9	1e-26	Fungi	Basidiomycota	Tremellomycetes	Tremellales	Cryptococcaceae	Cryptococcus	Cryptococcus neoformans
214684|XM_568928.1 Cryptococcus neoformans var. neoformans JEC21 nucleic acid binding protein, partial mRNA	6363	82.9	85.13	97.38	117.46	1.21	1e-26	Fungi	Basidiomycota	Tremellomycetes	Tremellales	Cryptococcaceae	Cryptococcus	Cryptococcus neoformans
214684|XM_568929.1 Cryptococcus neoformans var. neoformans JEC21 membrane protein, partial mRNA	1645	98.42	100.55	97.88	99.46	2.11	1e-26	Fungi	Basidiomycota	Tremellomycetes	Tremellales	Cryptococcaceae	Cryptococcus	Cryptococcus neoformans
214684|XM_568930.1 Cryptococcus neoformans var. neoformans JEC21 chaperone regulator, partial mRNA	1637	99.69	100.18	99.51	99.82	4.61	1e-26	Fungi	Basidiomycota	Tremellomycetes	Tremellales	Cryptococcaceae	Cryptococcus	Cryptococcus neoformans
214684|XM_568931.1 Cryptococcus neoformans var. neoformans JEC21 hypothetical protein (CNB04320), partial mRNA	1835	80.87	82.34	98.21	121.44	1.41	1e-26	Fungi	Basidiomycota	Tremellomycetes	Tremellales	Cryptococcaceae	Cryptococcus	Cryptococcus neoformans
214684|XM_568932.1 Cryptococcus neoformans var. neoformans JEC21 galactokinase, partial mRNA	1718	60.71	63.27	95.95	158.05	0.63	1e-26	Fungi	Basidiomycota	Tremellomycetes	Tremellales	Cryptococcaceae	Cryptococcus	Cryptococcus neoformans
214684|XM_568933.1 Cryptococcus neoformans var. neoformans JEC21 4-nitrophenylphosphatase, partial mRNA	927	47.14	49.62	95	201.52	0.5	1e-26	Fungi	Basidiomycota	Tremellomycetes	Tremellales	Cryptococcaceae	Cryptococcus	Cryptococcus neoformans
214684|XM_568939.1 Cryptococcus neoformans var. neoformans JEC21 L-methionine porter, partial mRNA	2150	97.3	98.33	98.96	101.7	2.05	1e-26	Fungi	Basidiomycota	Tremellomycetes	Tremellales	Cryptococcaceae	Cryptococcus	Cryptococcus neoformans
214684|XM_568940.1 Cryptococcus neoformans var. neoformans JEC21 DNA clamp loader, partial mRNA	1144	75	76.14	98.51	131.34	0.76	1e-26	Fungi	Basidiomycota	Tremellomycetes	Tremellales	Cryptococcaceae	Cryptococcus	Cryptococcus neoformans
214684|XM_568944.1 Cryptococcus neoformans var. neoformans JEC21 carboxypeptidase s precursor, partial mRNA	1960	89.13	90	99.04	111.11	0.92	1e-26	Fungi	Basidiomycota	Tremellomycetes	Tremellales	Cryptococcaceae	Cryptococcus	Cryptococcus neoformans
214684|XM_568946.1 Cryptococcus neoformans var. neoformans JEC21 DNA unwinding-related protein, partial mRNA	2971	73.07	75.03	97.4	133.29	0.77	1e-26	Fungi	Basidiomycota	Tremellomycetes	Tremellales	Cryptococcaceae	Cryptococcus	Cryptococcus neoformans
214684|XM_568947.1 Cryptococcus neoformans var. neoformans JEC21 hypothetical protein (CNB04530), partial mRNA	1086	65.19	69.52	93.77	143.84	1.2	1e-26	Fungi	Basidiomycota	Tremellomycetes	Tremellales	Cryptococcaceae	Cryptococcus	Cryptococcus neoformans
214684|XM_568950.1 Cryptococcus neoformans var. neoformans JEC21 structural molecule, partial mRNA	626	96.33	99.52	96.79	100.48	2.44	1e-26	Fungi	Basidiomycota	Tremellomycetes	Tremellales	Cryptococcaceae	Cryptococcus	Cryptococcus neoformans
214684|XM_568952.1 Cryptococcus neoformans var. neoformans JEC21 hypothetical protein (CNB04620), partial mRNA	969	51.19	52.73	97.06	189.63	0.53	1e-26	Fungi	Basidiomycota	Tremellomycetes	Tremellales	Cryptococcaceae	Cryptococcus	Cryptococcus neoformans
214684|XM_568954.1 Cryptococcus neoformans var. neoformans JEC21 rRNA processing-related protein, partial mRNA	2541	80.48	82.49	97.57	121.23	1.14	1e-26	Fungi	Basidiomycota	Tremellomycetes	Tremellales	Cryptococcaceae	Cryptococcus	Cryptococcus neoformans
214684|XM_568955.1 Cryptococcus neoformans var. neoformans JEC21 hypothetical protein (CNB04650), partial mRNA	1581	98.1	100.7	97.42	99.31	2.32	1e-26	Fungi	Basidiomycota	Tremellomycetes	Tremellales	Cryptococcaceae	Cryptococcus	Cryptococcus neoformans
214684|XM_568958.1 Cryptococcus neoformans var. neoformans JEC21 ATP(GTP)-binding protein Fet5, partial mRNA	864	77.2	79.17	97.51	126.32	0.79	1e-26	Fungi	Basidiomycota	Tremellomycetes	Tremellales	Cryptococcaceae	Cryptococcus	Cryptococcus neoformans
214684|XM_568959.1 Cryptococcus neoformans var. neoformans JEC21 hypothetical protein (CNB04690), partial mRNA	1420	98.52	102.82	95.82	97.26	1.99	1e-26	Fungi	Basidiomycota	Tremellomycetes	Tremellales	Cryptococcaceae	Cryptococcus	Cryptococcus neoformans
214684|XM_568960.1 Cryptococcus neoformans var. neoformans JEC21 hypothetical protein (CNB04690), partial mRNA	1625	89.66	92.37	97.07	108.26	0.92	1e-26	Fungi	Basidiomycota	Tremellomycetes	Tremellales	Cryptococcaceae	Cryptococcus	Cryptococcus neoformans
214684|XM_568964.1 Cryptococcus neoformans var. neoformans JEC21 hypothetical protein (CNB04740), partial mRNA	2755	87.51	96.37	90.81	103.77	2.27	1e-26	Fungi	Basidiomycota	Tremellomycetes	Tremellales	Cryptococcaceae	Cryptococcus	Cryptococcus neoformans
214684|XM_568965.1 Cryptococcus neoformans var. neoformans JEC21 hypothetical protein (CNB04750), partial mRNA	1658	33.84	34.08	99.29	293.45	0.34	1e-26	Fungi	Basidiomycota	Tremellomycetes	Tremellales	Cryptococcaceae	Cryptococcus	Cryptococcus neoformans
214684|XM_568967.1 Cryptococcus neoformans var. neoformans JEC21 integral to membrane protein, partial mRNA	1818	98.68	100	98.68	100	1.47	1e-26	Fungi	Basidiomycota	Tremellomycetes	Tremellales	Cryptococcaceae	Cryptococcus	Cryptococcus neoformans
214684|XM_568970.1 Cryptococcus neoformans var. neoformans JEC21 C-terminal protein carboxyl methyltransferase, partial mRNA	1281	38.49	38.88	99	257.23	0.39	1e-26	Fungi	Basidiomycota	Tremellomycetes	Tremellales	Cryptococcaceae	Cryptococcus	Cryptococcus neoformans
214684|XM_568971.1 Cryptococcus neoformans var. neoformans JEC21 guanosine-diphosphatase, partial mRNA	2144	19.73	20.01	98.6	499.77	0.3	1e-26	Fungi	Basidiomycota	Tremellomycetes	Tremellales	Cryptococcaceae	Cryptococcus	Cryptococcus neoformans
214684|XM_568972.1 Cryptococcus neoformans var. neoformans JEC21 transcriptional activator, partial mRNA	1832	71.23	73.2	97.32	136.61	1.62	1e-26	Fungi	Basidiomycota	Tremellomycetes	Tremellales	Cryptococcaceae	Cryptococcus	Cryptococcus neoformans
214684|XM_568975.1 Cryptococcus neoformans var. neoformans JEC21 hypothetical protein (CNB04850), partial mRNA	990	88.08	90	97.87	111.11	2.08	1e-26	Fungi	Basidiomycota	Tremellomycetes	Tremellales	Cryptococcaceae	Cryptococcus	Cryptococcus neoformans
214684|XM_568979.1 Cryptococcus neoformans var. neoformans JEC21 hypothetical protein (CNB04870), partial mRNA	2739	42.13	42.13	100	237.35	0.42	1e-26	Fungi	Basidiomycota	Tremellomycetes	Tremellales	Cryptococcaceae	Cryptococcus	Cryptococcus neoformans
214684|XM_568981.1 Cryptococcus neoformans var. neoformans JEC21 cytoplasm protein, partial mRNA	3730	58.77	60.64	96.91	164.9	1.28	1e-26	Fungi	Basidiomycota	Tremellomycetes	Tremellales	Cryptococcaceae	Cryptococcus	Cryptococcus neoformans
214684|XM_568984.1 Cryptococcus neoformans var. neoformans JEC21 GTP cyclohydrolase I, partial mRNA	1487	83.19	88.1	94.43	113.51	1.74	1e-26	Fungi	Basidiomycota	Tremellomycetes	Tremellales	Cryptococcaceae	Cryptococcus	Cryptococcus neoformans
214684|XM_568985.1 Cryptococcus neoformans var. neoformans JEC21 60s ribosomal protein l37a, partial mRNA	326	98.77	108.9	90.7	91.83	2.78	1e-26	Fungi	Basidiomycota	Tremellomycetes	Tremellales	Cryptococcaceae	Cryptococcus	Cryptococcus neoformans
214684|XM_568987.1 Cryptococcus neoformans var. neoformans JEC21 potassium channel, partial mRNA	2622	90.01	95.16	94.59	105.09	1.49	1e-26	Fungi	Basidiomycota	Tremellomycetes	Tremellales	Cryptococcaceae	Cryptococcus	Cryptococcus neoformans
214684|XM_568989.1 Cryptococcus neoformans var. neoformans JEC21 hypothetical protein (CNB04960), partial mRNA	1346	99.41	99.55	99.85	100.45	3.9	1e-26	Fungi	Basidiomycota	Tremellomycetes	Tremellales	Cryptococcaceae	Cryptococcus	Cryptococcus neoformans
214684|XM_568992.1 Cryptococcus neoformans var. neoformans JEC21 hypothetical protein (CNB05000), partial mRNA	2203	68.23	68.77	99.21	145.41	1.06	1e-26	Fungi	Basidiomycota	Tremellomycetes	Tremellales	Cryptococcaceae	Cryptococcus	Cryptococcus neoformans
214684|XM_568994.1 Cryptococcus neoformans var. neoformans JEC21 hypothetical protein (CNB05020), partial mRNA	1181	87.89	90.77	96.83	110.17	0.98	1e-26	Fungi	Basidiomycota	Tremellomycetes	Tremellales	Cryptococcaceae	Cryptococcus	Cryptococcus neoformans
214684|XM_568997.1 Cryptococcus neoformans var. neoformans JEC21 dehydrogenase, partial mRNA	1365	36.26	36.56	99.2	273.55	0.37	1e-26	Fungi	Basidiomycota	Tremellomycetes	Tremellales	Cryptococcaceae	Cryptococcus	Cryptococcus neoformans
214684|XM_568998.1 Cryptococcus neoformans var. neoformans JEC21 dehydrogenase, partial mRNA	1269	32.62	36.09	90.39	277.07	0.57	1e-26	Fungi	Basidiomycota	Tremellomycetes	Tremellales	Cryptococcaceae	Cryptococcus	Cryptococcus neoformans
214684|XM_568999.1 Cryptococcus neoformans var. neoformans JEC21 hypothetical protein (CNB00140), partial mRNA	1380	78.41	81.38	96.35	122.89	1.27	1e-26	Fungi	Basidiomycota	Tremellomycetes	Tremellales	Cryptococcaceae	Cryptococcus	Cryptococcus neoformans
214684|XM_569010.1 Cryptococcus neoformans var. neoformans JEC21 hypothetical protein (CNB02070), partial mRNA	3241	23.63	24.19	97.7	413.39	0.24	1e-26	Fungi	Basidiomycota	Tremellomycetes	Tremellales	Cryptococcaceae	Cryptococcus	Cryptococcus neoformans
214684|XM_569013.1 Cryptococcus neoformans var. neoformans JEC21 serine/threonine-protein kinase, partial mRNA	1065	47.42	51.17	92.66	195.41	1.02	1e-26	Fungi	Basidiomycota	Tremellomycetes	Tremellales	Cryptococcaceae	Cryptococcus	Cryptococcus neoformans
214684|XM_569015.1 Cryptococcus neoformans var. neoformans JEC21 endoplasmic reticulum protein, partial mRNA	1372	94.68	100.44	94.27	99.56	2.02	1e-26	Fungi	Basidiomycota	Tremellomycetes	Tremellales	Cryptococcaceae	Cryptococcus	Cryptococcus neoformans
214684|XM_569021.1 Cryptococcus neoformans var. neoformans JEC21 vacuolar membrane protein, partial mRNA	2086	76.99	79.96	96.28	125.06	1.02	1e-26	Fungi	Basidiomycota	Tremellomycetes	Tremellales	Cryptococcaceae	Cryptococcus	Cryptococcus neoformans
214684|XM_569027.1 Cryptococcus neoformans var. neoformans JEC21 hypothetical protein (CNB03800), partial mRNA	574	91.64	92.51	99.06	108.1	3.02	1e-26	Fungi	Basidiomycota	Tremellomycetes	Tremellales	Cryptococcaceae	Cryptococcus	Cryptococcus neoformans
214684|XM_569033.1 Cryptococcus neoformans var. neoformans JEC21 peptidase, partial mRNA	564	39.89	42.55	93.75	235	0.43	1e-26	Fungi	Basidiomycota	Tremellomycetes	Tremellales	Cryptococcaceae	Cryptococcus	Cryptococcus neoformans
214684|XM_569037.1 Cryptococcus neoformans var. neoformans JEC21 poly(A) binding protein, partial mRNA	720	74.17	75.14	98.71	133.09	0.75	1e-26	Fungi	Basidiomycota	Tremellomycetes	Tremellales	Cryptococcaceae	Cryptococcus	Cryptococcus neoformans
214684|XM_569038.1 Cryptococcus neoformans var. neoformans JEC21 F-actin capping, partial mRNA	1503	99.27	100	99.27	100	1.44	1e-26	Fungi	Basidiomycota	Tremellomycetes	Tremellales	Cryptococcaceae	Cryptococcus	Cryptococcus neoformans
214684|XM_569041.1 Cryptococcus neoformans var. neoformans JEC21 hypothetical protein (CNB05100), partial mRNA	1150	100	100	100	100	1	1e-26	Fungi	Basidiomycota	Tremellomycetes	Tremellales	Cryptococcaceae	Cryptococcus	Cryptococcus neoformans
214684|XM_569042.1 Cryptococcus neoformans var. neoformans JEC21 rRNA processing-related protein, partial mRNA	2542	96.73	98.78	97.93	101.23	1.65	1e-26	Fungi	Basidiomycota	Tremellomycetes	Tremellales	Cryptococcaceae	Cryptococcus	Cryptococcus neoformans
214684|XM_569044.1 Cryptococcus neoformans var. neoformans JEC21 dolichol kinase, partial mRNA	3180	85	88.68	95.85	112.77	1.64	1e-26	Fungi	Basidiomycota	Tremellomycetes	Tremellales	Cryptococcaceae	Cryptococcus	Cryptococcus neoformans
214684|XM_569051.1 Cryptococcus neoformans var. neoformans JEC21 macrolide-binding protein FKBP12, partial mRNA	513	72.32	83.43	86.68	119.86	2.06	1e-26	Fungi	Basidiomycota	Tremellomycetes	Tremellales	Cryptococcaceae	Cryptococcus	Cryptococcus neoformans
214684|XM_569052.1 Cryptococcus neoformans var. neoformans JEC21 dehydrogenase, partial mRNA	1363	98.46	103.82	94.84	96.33	4.04	1e-26	Fungi	Basidiomycota	Tremellomycetes	Tremellales	Cryptococcaceae	Cryptococcus	Cryptococcus neoformans
214684|XM_569053.1 Cryptococcus neoformans var. neoformans JEC21 hypothetical protein (CNB00430), partial mRNA	2177	55.76	57.14	97.59	175	0.73	1e-26	Fungi	Basidiomycota	Tremellomycetes	Tremellales	Cryptococcaceae	Cryptococcus	Cryptococcus neoformans
214684|XM_569059.1 Cryptococcus neoformans var. neoformans JEC21 hypothetical protein (CNB00500), partial mRNA	2883	97.88	99.03	98.84	100.98	2.13	1e-26	Fungi	Basidiomycota	Tremellomycetes	Tremellales	Cryptococcaceae	Cryptococcus	Cryptococcus neoformans
214684|XM_569064.1 Cryptococcus neoformans var. neoformans JEC21 hypothetical protein (CNB00540), partial mRNA	1940	94.79	96.44	98.29	103.69	1.13	1e-26	Fungi	Basidiomycota	Tremellomycetes	Tremellales	Cryptococcaceae	Cryptococcus	Cryptococcus neoformans
214684|XM_569065.1 Cryptococcus neoformans var. neoformans JEC21 histone H2A-1, partial mRNA	544	98.35	102.57	95.88	97.49	3.42	1e-26	Fungi	Basidiomycota	Tremellomycetes	Tremellales	Cryptococcaceae	Cryptococcus	Cryptococcus neoformans
214684|XM_569066.1 Cryptococcus neoformans var. neoformans JEC21 histone h2b, partial mRNA	601	98.84	100	98.84	100	2	1e-26	Fungi	Basidiomycota	Tremellomycetes	Tremellales	Cryptococcaceae	Cryptococcus	Cryptococcus neoformans
214684|XM_569070.1 Cryptococcus neoformans var. neoformans JEC21 cytoplasm protein, partial mRNA	1557	90.43	94.16	96.04	106.21	3.23	1e-26	Fungi	Basidiomycota	Tremellomycetes	Tremellales	Cryptococcaceae	Cryptococcus	Cryptococcus neoformans
214684|XM_569075.1 Cryptococcus neoformans var. neoformans JEC21 vacuole organization and biogenesis-related protein, partial mRNA	2594	76.25	80.88	94.28	123.64	0.81	1e-26	Fungi	Basidiomycota	Tremellomycetes	Tremellales	Cryptococcaceae	Cryptococcus	Cryptococcus neoformans
214684|XM_569077.1 Cryptococcus neoformans var. neoformans JEC21 DNA-directed RNA polymerases i, ii, and iii 8.3 kda polypeptide, partial mRNA	268	97.76	101.12	96.68	98.89	2	1e-26	Fungi	Basidiomycota	Tremellomycetes	Tremellales	Cryptococcaceae	Cryptococcus	Cryptococcus neoformans
214684|XM_569078.1 Cryptococcus neoformans var. neoformans JEC21 hypothetical protein (CNB00690), partial mRNA	1328	91.49	95.63	95.67	104.57	2.34	1e-26	Fungi	Basidiomycota	Tremellomycetes	Tremellales	Cryptococcaceae	Cryptococcus	Cryptococcus neoformans
214684|XM_569079.1 Cryptococcus neoformans var. neoformans JEC21 hypothetical protein (CNB00700), partial mRNA	5953	99.82	101.76	98.09	98.27	4.81	1e-26	Fungi	Basidiomycota	Tremellomycetes	Tremellales	Cryptococcaceae	Cryptococcus	Cryptococcus neoformans
214684|XM_569081.1 Cryptococcus neoformans var. neoformans JEC21 glycogen synthase kinase 3, partial mRNA	2139	93.88	95.28	98.53	104.96	6.25	1e-26	Fungi	Basidiomycota	Tremellomycetes	Tremellales	Cryptococcaceae	Cryptococcus	Cryptococcus neoformans
214684|XM_569087.1 Cryptococcus neoformans var. neoformans JEC21 DNA strand annealing, partial mRNA	2011	32.82	33.71	97.35	296.61	0.34	1e-26	Fungi	Basidiomycota	Tremellomycetes	Tremellales	Cryptococcaceae	Cryptococcus	Cryptococcus neoformans
214684|XM_569089.1 Cryptococcus neoformans var. neoformans JEC21 hypothetical protein (CNB00810), partial mRNA	1242	39.86	44.52	89.51	224.59	0.84	1e-26	Fungi	Basidiomycota	Tremellomycetes	Tremellales	Cryptococcaceae	Cryptococcus	Cryptococcus neoformans
214684|XM_569090.1 Cryptococcus neoformans var. neoformans JEC21 transcription factor, partial mRNA	2594	83.54	85.54	97.66	116.9	0.91	1e-26	Fungi	Basidiomycota	Tremellomycetes	Tremellales	Cryptococcaceae	Cryptococcus	Cryptococcus neoformans
214684|XM_569093.1 Cryptococcus neoformans var. neoformans JEC21 longevity-assurance protein, partial mRNA	1256	66	68.87	95.84	145.2	0.69	1e-26	Fungi	Basidiomycota	Tremellomycetes	Tremellales	Cryptococcaceae	Cryptococcus	Cryptococcus neoformans
214684|XM_569094.1 Cryptococcus neoformans var. neoformans JEC21 hypothetical protein (CNB00870), partial mRNA	935	88.98	95.08	93.59	105.17	1.98	1e-26	Fungi	Basidiomycota	Tremellomycetes	Tremellales	Cryptococcaceae	Cryptococcus	Cryptococcus neoformans
214684|XM_569100.1 Cryptococcus neoformans var. neoformans JEC21 hypothetical protein (CNB00940), partial mRNA	3593	66.35	70.64	93.93	141.57	0.74	1e-26	Fungi	Basidiomycota	Tremellomycetes	Tremellales	Cryptococcaceae	Cryptococcus	Cryptococcus neoformans
214684|XM_569104.1 Cryptococcus neoformans var. neoformans JEC21 hypothetical protein (CNB00980), partial mRNA	3417	98.54	99.74	98.8	100.26	4.88	1e-26	Fungi	Basidiomycota	Tremellomycetes	Tremellales	Cryptococcaceae	Cryptococcus	Cryptococcus neoformans
214684|XM_569105.1 Cryptococcus neoformans var. neoformans JEC21 2-oxoglutarate metabolism-related protein, partial mRNA	1530	99.61	100.07	99.54	99.93	7.64	1e-26	Fungi	Basidiomycota	Tremellomycetes	Tremellales	Cryptococcaceae	Cryptococcus	Cryptococcus neoformans
214684|XM_569107.1 Cryptococcus neoformans var. neoformans JEC21 hypothetical protein (CNB01010), partial mRNA	1329	99.85	100	99.85	100	10.54	1e-26	Fungi	Basidiomycota	Tremellomycetes	Tremellales	Cryptococcaceae	Cryptococcus	Cryptococcus neoformans
214684|XM_569108.1 Cryptococcus neoformans var. neoformans JEC21 mandelate racemase/muconate lactonizing enzyme, partial mRNA	1519	93.68	94.6	99.03	105.71	0.98	1e-26	Fungi	Basidiomycota	Tremellomycetes	Tremellales	Cryptococcaceae	Cryptococcus	Cryptococcus neoformans
214684|XM_569109.1 Cryptococcus neoformans var. neoformans JEC21 multidrug resistance protein 1, partial mRNA	5161	74.25	75.45	98.41	132.54	0.76	1e-26	Fungi	Basidiomycota	Tremellomycetes	Tremellales	Cryptococcaceae	Cryptococcus	Cryptococcus neoformans
214684|XM_569110.1 Cryptococcus neoformans var. neoformans JEC21 hypothetical protein (CNB01040), partial mRNA	4247	32.35	33.18	97.52	301.42	0.43	1e-26	Fungi	Basidiomycota	Tremellomycetes	Tremellales	Cryptococcaceae	Cryptococcus	Cryptococcus neoformans
214684|XM_569113.1 Cryptococcus neoformans var. neoformans JEC21 no arches protein, partial mRNA	1086	99.72	101.2	98.54	98.82	4.29	1e-26	Fungi	Basidiomycota	Tremellomycetes	Tremellales	Cryptococcaceae	Cryptococcus	Cryptococcus neoformans
214684|XM_569115.1 Cryptococcus neoformans var. neoformans JEC21 GTPase, partial mRNA	3841	99.3	100.91	98.4	99.1	3.59	1e-26	Fungi	Basidiomycota	Tremellomycetes	Tremellales	Cryptococcaceae	Cryptococcus	Cryptococcus neoformans
214684|XM_569118.1 Cryptococcus neoformans var. neoformans JEC21 valine-tRNA ligase, partial mRNA	3405	99.35	99.53	99.82	100.47	6.12	1e-26	Fungi	Basidiomycota	Tremellomycetes	Tremellales	Cryptococcaceae	Cryptococcus	Cryptococcus neoformans
214684|XM_569119.1 Cryptococcus neoformans var. neoformans JEC21 intracellular protein transport-related protein, partial mRNA	1422	97.26	102.18	95.18	97.87	1.9	1e-26	Fungi	Basidiomycota	Tremellomycetes	Tremellales	Cryptococcaceae	Cryptococcus	Cryptococcus neoformans
214684|XM_569122.1 Cryptococcus neoformans var. neoformans JEC21 iron ion transporter, partial mRNA	1534	99.74	101.89	97.89	98.14	1.9	1e-26	Fungi	Basidiomycota	Tremellomycetes	Tremellales	Cryptococcaceae	Cryptococcus	Cryptococcus neoformans
214684|XM_569131.1 Cryptococcus neoformans var. neoformans JEC21 protein phosphatase type 1, partial mRNA	1913	99.11	102.04	97.13	98	4.35	1e-26	Fungi	Basidiomycota	Tremellomycetes	Tremellales	Cryptococcaceae	Cryptococcus	Cryptococcus neoformans
214684|XM_569133.1 Cryptococcus neoformans var. neoformans JEC21 protein phosphatase type 1, partial mRNA	1549	98.45	103.87	94.78	96.27	2.88	1e-26	Fungi	Basidiomycota	Tremellomycetes	Tremellales	Cryptococcaceae	Cryptococcus	Cryptococcus neoformans
214684|XM_569134.1 Cryptococcus neoformans var. neoformans JEC21 efflux protein, partial mRNA	1960	96.33	97.7	98.59	102.35	0.98	1e-26	Fungi	Basidiomycota	Tremellomycetes	Tremellales	Cryptococcaceae	Cryptococcus	Cryptococcus neoformans
214684|XM_569141.1 Cryptococcus neoformans var. neoformans JEC21 microtubule motor, partial mRNA	2279	73.01	76.52	95.41	130.68	1.23	1e-26	Fungi	Basidiomycota	Tremellomycetes	Tremellales	Cryptococcaceae	Cryptococcus	Cryptococcus neoformans
214684|XM_569143.1 Cryptococcus neoformans var. neoformans JEC21 hypothetical protein (CNB02130), partial mRNA	1561	77.32	79.82	96.87	125.28	0.82	1e-26	Fungi	Basidiomycota	Tremellomycetes	Tremellales	Cryptococcaceae	Cryptococcus	Cryptococcus neoformans
214684|XM_569146.1 Cryptococcus neoformans var. neoformans JEC21 hypothetical protein (CNB02170), partial mRNA	1833	35.35	35.35	100	282.87	0.35	1e-26	Fungi	Basidiomycota	Tremellomycetes	Tremellales	Cryptococcaceae	Cryptococcus	Cryptococcus neoformans
214684|XM_569150.1 Cryptococcus neoformans var. neoformans JEC21 nucleus protein, partial mRNA	2423	72.68	73.83	98.43	135.44	0.83	1e-26	Fungi	Basidiomycota	Tremellomycetes	Tremellales	Cryptococcaceae	Cryptococcus	Cryptococcus neoformans
214684|XM_569151.1 Cryptococcus neoformans var. neoformans JEC21 nucleolus protein, partial mRNA	2180	80.55	81.19	99.21	123.16	2.91	1e-26	Fungi	Basidiomycota	Tremellomycetes	Tremellales	Cryptococcaceae	Cryptococcus	Cryptococcus neoformans
214684|XM_569153.1 Cryptococcus neoformans var. neoformans JEC21 hypothetical protein (CNB02240), partial mRNA	2854	98.7	100.04	98.67	99.96	8.87	1e-26	Fungi	Basidiomycota	Tremellomycetes	Tremellales	Cryptococcaceae	Cryptococcus	Cryptococcus neoformans
214684|XM_569156.1 Cryptococcus neoformans var. neoformans JEC21 peroxisome targeting sequence binding protein, partial mRNA	2418	99.5	105.67	94.17	94.64	1.88	1e-26	Fungi	Basidiomycota	Tremellomycetes	Tremellales	Cryptococcaceae	Cryptococcus	Cryptococcus neoformans
214684|XM_569157.1 Cryptococcus neoformans var. neoformans JEC21 DNA-directed RNA polymerase ii 13.3 kda polypeptide, partial mRNA	674	79.08	79.53	99.44	125.75	1.68	1e-26	Fungi	Basidiomycota	Tremellomycetes	Tremellales	Cryptococcaceae	Cryptococcus	Cryptococcus neoformans
214684|XM_569162.1 Cryptococcus neoformans var. neoformans JEC21 ribosomal L10 protein, partial mRNA	733	82.13	85.81	95.71	116.53	1.57	1e-26	Fungi	Basidiomycota	Tremellomycetes	Tremellales	Cryptococcaceae	Cryptococcus	Cryptococcus neoformans
214684|XM_569163.1 Cryptococcus neoformans var. neoformans JEC21 transcription factor, partial mRNA	3043	99.05	100.49	98.56	99.51	3.06	1e-26	Fungi	Basidiomycota	Tremellomycetes	Tremellales	Cryptococcaceae	Cryptococcus	Cryptococcus neoformans
214684|XM_569171.1 Cryptococcus neoformans var. neoformans JEC21 calcium channel, partial mRNA	1938	69.61	72.5	96.01	137.94	0.83	1e-26	Fungi	Basidiomycota	Tremellomycetes	Tremellales	Cryptococcaceae	Cryptococcus	Cryptococcus neoformans
214684|XM_569174.1 Cryptococcus neoformans var. neoformans JEC21 hypothetical protein (CNB02510), partial mRNA	3219	44.83	47.1	95.18	212.34	0.72	1e-26	Fungi	Basidiomycota	Tremellomycetes	Tremellales	Cryptococcaceae	Cryptococcus	Cryptococcus neoformans
214684|XM_569179.1 Cryptococcus neoformans var. neoformans JEC21 cleavage stimulation factor, 77kDa subunit, partial mRNA	3305	79.33	82.39	96.29	121.37	1.12	1e-26	Fungi	Basidiomycota	Tremellomycetes	Tremellales	Cryptococcaceae	Cryptococcus	Cryptococcus neoformans
214684|XM_569183.1 Cryptococcus neoformans var. neoformans JEC21 trehalose-phosphatase, partial mRNA	3213	97.79	100.84	96.98	99.17	5.87	1e-26	Fungi	Basidiomycota	Tremellomycetes	Tremellales	Cryptococcaceae	Cryptococcus	Cryptococcus neoformans
214684|XM_569188.1 Cryptococcus neoformans var. neoformans JEC21 Protein tyrosine kinase, partial mRNA	1615	98.58	102.85	95.85	97.23	2.86	1e-26	Fungi	Basidiomycota	Tremellomycetes	Tremellales	Cryptococcaceae	Cryptococcus	Cryptococcus neoformans
214684|XM_569189.1 Cryptococcus neoformans var. neoformans JEC21 cytoplasm protein, partial mRNA	1288	99.84	100	99.84	100	6.02	1e-26	Fungi	Basidiomycota	Tremellomycetes	Tremellales	Cryptococcaceae	Cryptococcus	Cryptococcus neoformans
214684|XM_569190.1 Cryptococcus neoformans var. neoformans JEC21 hypothetical protein (CNB03550), partial mRNA	1973	33.76	36.14	93.41	276.72	0.36	1e-26	Fungi	Basidiomycota	Tremellomycetes	Tremellales	Cryptococcaceae	Cryptococcus	Cryptococcus neoformans
214684|XM_569193.1 Cryptococcus neoformans var. neoformans JEC21 delta 8-sphingolipid desaturase, partial mRNA	1678	96.36	99.52	96.83	100.48	1.55	1e-26	Fungi	Basidiomycota	Tremellomycetes	Tremellales	Cryptococcaceae	Cryptococcus	Cryptococcus neoformans
214684|XM_569195.1 Cryptococcus neoformans var. neoformans JEC21 hypothetical protein (CNB03620), partial mRNA	2337	78.22	82.11	95.26	121.78	1.07	1e-26	Fungi	Basidiomycota	Tremellomycetes	Tremellales	Cryptococcaceae	Cryptococcus	Cryptococcus neoformans
214684|XM_569196.1 Cryptococcus neoformans var. neoformans JEC21 hypothetical protein (CNB03630), partial mRNA	779	98.72	100.13	98.59	99.87	3.75	1e-26	Fungi	Basidiomycota	Tremellomycetes	Tremellales	Cryptococcaceae	Cryptococcus	Cryptococcus neoformans
214684|XM_569198.1 Cryptococcus neoformans var. neoformans JEC21 UTP-hexose-1-phosphate uridylyltransferase, partial mRNA	1383	58.5	59.36	98.54	168.45	1.61	1e-26	Fungi	Basidiomycota	Tremellomycetes	Tremellales	Cryptococcaceae	Cryptococcus	Cryptococcus neoformans
214684|XM_569199.1 Cryptococcus neoformans var. neoformans JEC21 RHEB small monomeric GTPase, partial mRNA	1127	98.76	101.33	97.46	98.69	8.61	1e-26	Fungi	Basidiomycota	Tremellomycetes	Tremellales	Cryptococcaceae	Cryptococcus	Cryptococcus neoformans
214684|XM_569202.1 Cryptococcus neoformans var. neoformans JEC21 hypothetical protein (CNB03690), partial mRNA	2085	27.15	27.58	98.43	362.61	0.28	1e-26	Fungi	Basidiomycota	Tremellomycetes	Tremellales	Cryptococcaceae	Cryptococcus	Cryptococcus neoformans
214684|XM_569204.1 Cryptococcus neoformans var. neoformans JEC21 zeta DNA polymerase, partial mRNA	5823	56.47	57.31	98.53	174.5	0.65	1e-26	Fungi	Basidiomycota	Tremellomycetes	Tremellales	Cryptococcaceae	Cryptococcus	Cryptococcus neoformans
214684|XM_569207.1 Cryptococcus neoformans var. neoformans JEC21 cytoplasm protein, partial mRNA	738	96.48	97.7	98.75	102.36	1.85	1e-26	Fungi	Basidiomycota	Tremellomycetes	Tremellales	Cryptococcaceae	Cryptococcus	Cryptococcus neoformans
214684|XM_569215.1 Cryptococcus neoformans var. neoformans JEC21 phosphoadenylyl-sulfate reductase (thioredoxin), partial mRNA	819	86.69	92.06	94.16	108.62	1.68	1e-26	Fungi	Basidiomycota	Tremellomycetes	Tremellales	Cryptococcaceae	Cryptococcus	Cryptococcus neoformans
214684|XM_569216.1 Cryptococcus neoformans var. neoformans JEC21 hypothetical protein (CNB03870), partial mRNA	2716	93.56	94.66	98.83	105.64	1.63	1e-26	Fungi	Basidiomycota	Tremellomycetes	Tremellales	Cryptococcaceae	Cryptococcus	Cryptococcus neoformans
214684|XM_569220.1 Cryptococcus neoformans var. neoformans JEC21 cell growth-related protein, partial mRNA	471	99.79	100	99.79	100	1	1e-26	Fungi	Basidiomycota	Tremellomycetes	Tremellales	Cryptococcaceae	Cryptococcus	Cryptococcus neoformans
214684|XM_569222.1 Cryptococcus neoformans var. neoformans JEC21 WD-repeat protein, partial mRNA	2164	44.82	45.98	97.49	217.49	0.46	1e-26	Fungi	Basidiomycota	Tremellomycetes	Tremellales	Cryptococcaceae	Cryptococcus	Cryptococcus neoformans
214684|XM_569223.1 Cryptococcus neoformans var. neoformans JEC21 transporter, partial mRNA	1620	39.2	42.04	93.25	237.89	0.42	1e-26	Fungi	Basidiomycota	Tremellomycetes	Tremellales	Cryptococcaceae	Cryptococcus	Cryptococcus neoformans
214684|XM_569228.1 Cryptococcus neoformans var. neoformans JEC21 glucose-6-phosphate isomerase, partial mRNA	1813	93.49	95.64	97.75	104.56	5.78	1e-26	Fungi	Basidiomycota	Tremellomycetes	Tremellales	Cryptococcaceae	Cryptococcus	Cryptococcus neoformans
214684|XM_569229.1 Cryptococcus neoformans var. neoformans JEC21 hypothetical protein (CNB04060), partial mRNA	2545	88.13	91.32	96.51	109.51	0.93	1e-26	Fungi	Basidiomycota	Tremellomycetes	Tremellales	Cryptococcaceae	Cryptococcus	Cryptococcus neoformans
214684|XM_569231.1 Cryptococcus neoformans var. neoformans JEC21 hypothetical protein (CNB04070), partial mRNA	4123	43.8	45.74	95.76	218.61	0.96	1e-26	Fungi	Basidiomycota	Tremellomycetes	Tremellales	Cryptococcaceae	Cryptococcus	Cryptococcus neoformans
214684|XM_569232.1 Cryptococcus neoformans var. neoformans JEC21 carbon utilization by utilization of organic compounds-related protein, partial mRNA	495	72.93	75.96	96.01	131.65	0.76	1e-26	Fungi	Basidiomycota	Tremellomycetes	Tremellales	Cryptococcaceae	Cryptococcus	Cryptococcus neoformans
214684|XM_569235.1 Cryptococcus neoformans var. neoformans JEC21 hypothetical protein (CNB04100), partial mRNA	2178	56.24	62.4	90.14	160.26	1.3	1e-26	Fungi	Basidiomycota	Tremellomycetes	Tremellales	Cryptococcaceae	Cryptococcus	Cryptococcus neoformans
214684|XM_569236.1 Cryptococcus neoformans var. neoformans JEC21 CIP1 protein, partial mRNA	1212	88.12	91.25	96.56	109.58	2.09	1e-26	Fungi	Basidiomycota	Tremellomycetes	Tremellales	Cryptococcaceae	Cryptococcus	Cryptococcus neoformans
214684|XM_569239.1 Cryptococcus neoformans var. neoformans JEC21 hypothetical protein (CNB04150), partial mRNA	1323	83.98	85.64	98.06	116.77	0.95	1e-26	Fungi	Basidiomycota	Tremellomycetes	Tremellales	Cryptococcaceae	Cryptococcus	Cryptococcus neoformans
214684|XM_569240.1 Cryptococcus neoformans var. neoformans JEC21 hypothetical protein (CNB04160), partial mRNA	474	92.83	94.51	98.21	105.8	0.95	1e-26	Fungi	Basidiomycota	Tremellomycetes	Tremellales	Cryptococcaceae	Cryptococcus	Cryptococcus neoformans
214684|XM_569241.1 Cryptococcus neoformans var. neoformans JEC21 vesicle-mediated transport-related protein, partial mRNA	2234	85.63	86.88	98.56	115.1	0.88	1e-26	Fungi	Basidiomycota	Tremellomycetes	Tremellales	Cryptococcaceae	Cryptococcus	Cryptococcus neoformans
214684|XM_569242.1 Cryptococcus neoformans var. neoformans JEC21 hypothetical protein (CNB04180), partial mRNA	1752	44.18	45.66	96.75	219	0.46	1e-26	Fungi	Basidiomycota	Tremellomycetes	Tremellales	Cryptococcaceae	Cryptococcus	Cryptococcus neoformans
214684|XM_569243.1 Cryptococcus neoformans var. neoformans JEC21 mitochondrial import receptor subunit tom40, partial mRNA	1461	84.33	89.87	93.83	111.27	2.43	1e-26	Fungi	Basidiomycota	Tremellomycetes	Tremellales	Cryptococcaceae	Cryptococcus	Cryptococcus neoformans
214684|XM_569244.1 Cryptococcus neoformans var. neoformans JEC21 RAD17 isoform 4, partial mRNA	2734	24.21	24.84	97.5	402.65	0.33	1e-26	Fungi	Basidiomycota	Tremellomycetes	Tremellales	Cryptococcaceae	Cryptococcus	Cryptococcus neoformans
214684|XM_569246.1 Cryptococcus neoformans var. neoformans JEC21 Endothelin-converting enzyme 1, partial mRNA	2843	99.96	100.84	99.13	99.16	3.79	1e-26	Fungi	Basidiomycota	Tremellomycetes	Tremellales	Cryptococcaceae	Cryptococcus	Cryptococcus neoformans
214684|XM_569247.1 Cryptococcus neoformans var. neoformans JEC21 cytoplasm protein, partial mRNA	719	99.3	102.5	96.88	97.56	2.7	1e-26	Fungi	Basidiomycota	Tremellomycetes	Tremellales	Cryptococcaceae	Cryptococcus	Cryptococcus neoformans
214684|XM_569249.1 Cryptococcus neoformans var. neoformans JEC21 5-aminolevulinate synthase, partial mRNA	1973	97.36	98.53	98.82	101.49	8.19	1e-26	Fungi	Basidiomycota	Tremellomycetes	Tremellales	Cryptococcaceae	Cryptococcus	Cryptococcus neoformans
214684|XM_569250.1 Cryptococcus neoformans var. neoformans JEC21 hypothetical protein (CNB04270), partial mRNA	2463	36.5	36.87	99.01	271.26	0.37	1e-26	Fungi	Basidiomycota	Tremellomycetes	Tremellales	Cryptococcaceae	Cryptococcus	Cryptococcus neoformans
214684|XM_569257.1 Cryptococcus neoformans var. neoformans JEC21 transaldolase, partial mRNA	1237	30.48	31.12	97.92	321.3	0.31	1e-26	Fungi	Basidiomycota	Tremellomycetes	Tremellales	Cryptococcaceae	Cryptococcus	Cryptococcus neoformans
214684|XM_569260.1 Cryptococcus neoformans var. neoformans JEC21 RNA binding protein, partial mRNA	1415	90.88	98.87	91.92	101.14	3.37	1e-26	Fungi	Basidiomycota	Tremellomycetes	Tremellales	Cryptococcaceae	Cryptococcus	Cryptococcus neoformans
214684|XM_569263.1 Cryptococcus neoformans var. neoformans JEC21 ATPase, partial mRNA	2657	99.74	100.04	99.7	99.96	3.9	1e-26	Fungi	Basidiomycota	Tremellomycetes	Tremellales	Cryptococcaceae	Cryptococcus	Cryptococcus neoformans
214684|XM_569264.1 Cryptococcus neoformans var. neoformans JEC21 alpha glucosidase, partial mRNA	3079	98.96	101.07	97.91	98.94	3.51	1e-26	Fungi	Basidiomycota	Tremellomycetes	Tremellales	Cryptococcaceae	Cryptococcus	Cryptococcus neoformans
214684|XM_569266.1 Cryptococcus neoformans var. neoformans JEC21 hypothetical protein (CNB05180), partial mRNA	2671	29.54	30.7	96.22	325.73	0.31	1e-26	Fungi	Basidiomycota	Tremellomycetes	Tremellales	Cryptococcaceae	Cryptococcus	Cryptococcus neoformans
214684|XM_569269.1 Cryptococcus neoformans var. neoformans JEC21 iron-sulfur cluster assembly-related protein, partial mRNA	701	99.43	101.14	98.31	98.87	1.98	1e-26	Fungi	Basidiomycota	Tremellomycetes	Tremellales	Cryptococcaceae	Cryptococcus	Cryptococcus neoformans
214684|XM_569271.1 Cryptococcus neoformans var. neoformans JEC21 hypothetical protein (CNB05240), partial mRNA	1994	83.1	86.86	95.67	115.13	1.32	1e-26	Fungi	Basidiomycota	Tremellomycetes	Tremellales	Cryptococcaceae	Cryptococcus	Cryptococcus neoformans
214684|XM_569273.1 Cryptococcus neoformans var. neoformans JEC21 hypothetical protein (CNB05270), partial mRNA	1571	47.1	49.46	95.24	202.19	0.49	1e-26	Fungi	Basidiomycota	Tremellomycetes	Tremellales	Cryptococcaceae	Cryptococcus	Cryptococcus neoformans
214684|XM_569274.1 Cryptococcus neoformans var. neoformans JEC21 hypothetical protein (CNB05280), partial mRNA	678	93.95	94.69	99.22	105.61	0.95	1e-26	Fungi	Basidiomycota	Tremellomycetes	Tremellales	Cryptococcaceae	Cryptococcus	Cryptococcus neoformans
214684|XM_569278.1 Cryptococcus neoformans var. neoformans JEC21 pre-mRNA splicing factor, partial mRNA	738	90.51	97.29	93.04	102.79	3.29	1e-26	Fungi	Basidiomycota	Tremellomycetes	Tremellales	Cryptococcaceae	Cryptococcus	Cryptococcus neoformans
214684|XM_569280.1 Cryptococcus neoformans var. neoformans JEC21 ATP dependent DNA helicase, partial mRNA	2372	27.91	28.75	97.07	347.8	0.29	1e-26	Fungi	Basidiomycota	Tremellomycetes	Tremellales	Cryptococcaceae	Cryptococcus	Cryptococcus neoformans
214684|XM_569291.1 Cryptococcus neoformans var. neoformans JEC21 hypothetical protein (CNB05480), partial mRNA	1072	55.5	57.09	97.22	175.16	1.98	1e-26	Fungi	Basidiomycota	Tremellomycetes	Tremellales	Cryptococcaceae	Cryptococcus	Cryptococcus neoformans
214684|XM_569294.1 Cryptococcus neoformans var. neoformans JEC21 60s ribosomal protein, partial mRNA	607	98.19	103.29	95.06	96.81	1.61	1e-26	Fungi	Basidiomycota	Tremellomycetes	Tremellales	Cryptococcaceae	Cryptococcus	Cryptococcus neoformans
214684|XM_569295.1 Cryptococcus neoformans var. neoformans JEC21 hypothetical protein (CNB05520), partial mRNA	1711	97.37	98.95	98.41	101.06	3.18	1e-26	Fungi	Basidiomycota	Tremellomycetes	Tremellales	Cryptococcaceae	Cryptococcus	Cryptococcus neoformans
214684|XM_569296.1 Cryptococcus neoformans var. neoformans JEC21 exonuclease, partial mRNA	3078	55.78	59.81	93.26	167.19	1.1	1e-26	Fungi	Basidiomycota	Tremellomycetes	Tremellales	Cryptococcaceae	Cryptococcus	Cryptococcus neoformans
214684|XM_569297.1 Cryptococcus neoformans var. neoformans JEC21 proteasome subunit alpha type 1, partial mRNA	900	81.56	84.33	96.71	118.58	1.78	1e-26	Fungi	Basidiomycota	Tremellomycetes	Tremellales	Cryptococcaceae	Cryptococcus	Cryptococcus neoformans
214684|XM_569298.1 Cryptococcus neoformans var. neoformans JEC21 cytosolic large ribosomal subunit protein, partial mRNA	893	97.2	99.89	97.31	100.11	2	1e-26	Fungi	Basidiomycota	Tremellomycetes	Tremellales	Cryptococcaceae	Cryptococcus	Cryptococcus neoformans
[truncated: 31,293 more rows]

## Sheet: S3. Subspecies-level matches
Table S3. Classification of transcripts at subspecies level in the Cryptococcus gattii / C. neoformans species complex
[truncated: 27 more rows]
